# Supplementary material for: Pharmacophore modeling and QSAR analysis of anti-HBV flavonols
Source: PLoS One. 2025 Jan 13;20(1):e0316765. doi: 10.1371/journal.pone.0316765 (PMC11730388; doi:10.1371/journal.pone.0316765)
Supplement: S1 File — Data includes training sets with their respective predicted affinities (dependent variables), 2D descriptors (independent variables), and applicability domain calculation. (XLSX) [file pone.0316765.s001.xlsx]

## Sheet: PCR_HID1
	54.2083	-12.2545
	5.07702	4.19619
	3.54481	0.268382
	-21.448	5.21966
	0.541346	4.84982
	-16.5104	6.27187
	2.72813	5.96776
	4.91246	-0.89571
	-28.6948	-22.383
	18.7236	4.78958
	-22.6025	-3.92687
	-17.7203	1.06005
	-7.96811	0.307239
	19.5087	-0.73655
	-21.1607	3.83248
	-14.6243	-11.3127
	1.91594	4.31429
	-3.57975	3.21653
	20.0848	-8.88983
	52.8879	-18.979

## Sheet: PCR_HID2_HID
	2.57413	-1.56426
	0.241087	0.535633
	0.168329	0.0342583
	-1.01848	0.666277
	0.0257064	0.619066
	-0.784014	0.800588
	0.129548	0.761769
	0.233273	-0.114335
	-1.3626	-2.85713
	0.889111	0.611378
	-1.0733	-0.501255
	-0.841464	0.135313
	-0.378374	0.0392182
	0.926392	-0.0940187
	-1.00484	0.489206
	-0.694452	-1.44403
	0.0909801	0.550708
	-0.169988	0.410582
	0.953747	-1.13476
	2.51144	-2.42262

## Sheet: PCR_HID2
	2.57413	-1.56426	-0.053097	0.686607	1.41216	1.15754	0.168298	-0.0447923	0.239456	-0.115462	0.131567	0.00349493	0.0159397	0.143331	-0.0222593	-0.0044824	0.00481819	0.00790089	0.00908391	0.00299481	-0.000366071	0.00263798	-0.000646935	0.000466008	-0.000242561	-0.000435687
	0.241087	0.535633	-1.61121	0.0126026	-0.280509	-0.88435	-0.24229	-1.57308	0.90854	-2.40762	0.113897	-0.0209979	0.171141	0.0483535	0.0534992	-0.0133088	-0.0664507	0.0830217	-0.0437604	0.0359703	0.0306557	0.0174656	0.00258393	-0.00979456	-0.00147152	0.000503006
	0.168329	0.0342583	-1.46498	-0.572617	-0.553872	-0.272443	-0.371571	2.63111	1.5056	0.444931	-0.740664	-0.139565	0.147642	0.142534	-0.0254215	0.00732915	0.00857989	0.00215765	0.0113975	0.00211036	-0.00294579	0.00212018	1.37543e-05	0.00149102	-0.000454556	-0.000238913
	-1.01848	0.666277	0.515924	-0.183955	1.91411	0.019052	0.76101	-0.811811	1.03993	0.62583	-1.80626	-1.18105	-0.431088	0.141787	-0.0261439	-0.006326	0.0136944	-0.000714916	0.0140711	-0.00101958	-0.0048251	0.00196869	0.00070508	0.00130891	-0.000702749	-0.000592114
	0.0257064	0.619066	-0.725445	-0.663883	-0.752834	1.446	0.061155	-0.737185	-1.01925	0.856966	-0.21623	-0.706401	2.47492	0.142295	-0.0259312	0.00762408	0.00982375	0.000892905	0.0121041	0.00154095	-0.00356081	0.00203167	0.000182982	0.0016319	-0.000511285	-0.000236003
	-0.784014	0.800588	-0.0497197	0.191989	1.19769	-0.0741078	0.916311	0.160475	0.723977	0.640581	2.02298	1.97398	0.690051	0.141651	-0.0198548	-0.0187505	-0.00796947	0.0176246	0.00625331	0.00373133	0.00071906	0.00224906	0.000255853	-0.000601729	-6.19979e-05	-0.000665298
	0.129548	0.761769	-1.11554	-0.679321	-0.601181	1.19862	0.230727	-0.467191	-0.985454	0.698327	0.181532	0.481784	-2.62746	0.0179505	0.0296808	0.103364	-0.0596564	0.0568745	-0.0284427	0.0282152	0.028483	0.00521146	0.00165823	-0.00407949	-0.00937791	-0.00353124
	0.233273	-0.114335	-0.609149	0.2843	1.0264	-2.3073	-1.21903	0.0664102	-1.94502	0.899286	-0.0667247	-0.0987843	0.0835905	0.0359214	0.0477562	-0.106388	-0.0311584	0.0282843	-0.0407203	0.0314042	0.0326387	0.0129598	0.0202619	0.00500082	0.014599	-0.00759513
	-0.191159	0.526302	0.388473	3.13945	-1.26788	0.0495738	0.47932	0.187074	-0.155519	0.125975	-0.817037	0.309111	-0.0392864	0.0110626	0.0155506	0.121571	-0.0452604	0.043739	-0.0178625	0.0368039	0.0165011	0.00777729	0.000258231	0.00944422	-0.00474094	-0.00455955
	-1.3626	-2.85713	-0.162719	-0.392405	-0.931665	-0.505496	1.1242	-0.548519	0.026695	0.299033	0.117503	0.0165503	-0.0849633	0.0350706	0.0233604	-0.104873	-0.0714012	0.0502407	-0.0210882	0.00784549	-0.00231084	0.00466505	0.0159576	-0.00754144	0.000356709	-0.00175336
	0.889111	0.611378	1.54925	-1.27117	-0.414533	-0.726515	1.69686	0.845747	-1.04726	-1.2345	-0.722133	0.598195	0.159096	0.141487	-0.0270811	-0.00324685	0.0148005	-0.0023524	0.0147297	-0.00129584	-0.00557806	0.00183003	0.000899883	0.0015902	-0.000758066	-0.00053863
	-1.0733	-0.501255	1.04483	-0.331647	0.277742	1.12579	-2.28067	0.167027	-0.197005	-0.951791	-0.845192	1.46844	0.0763283	0.143416	-0.0223632	0.000913115	0.00352122	0.00827024	0.00842628	0.00392705	-9.9635e-06	0.00264286	-0.000798698	0.000613477	-0.000177779	-0.000310476
	-0.841464	0.135313	0.624413	0.329686	0.290294	0.545556	-0.236787	1.07799	-0.517259	-1.0847	1.85351	-2.26886	-0.384282	0.142248	-0.0251368	-0.000730652	0.0118269	-0.00124845	0.014145	-0.00119355	-0.00519191	0.00211727	0.000561161	0.00148198	-0.00069748	-0.000420047
	1.00983	0.3464	1.66897	-0.54963	-1.31592	-0.771914	-1.08752	-0.953243	1.42256	1.20314	0.793256	-0.435909	-0.251623	0.143746	-0.0199784	0.00410081	0.000449101	0.00865238	0.00824979	0.00347521	-7.2521e-05	0.00295899	-0.00109761	0.000563219	-0.000154041	-0.000162464
	-0.378374	0.0392182	0.600082	0.332549	-0.120672	0.782014	0.475276	-1.61564	-0.947403	-0.117899	1.05952	-0.857878	2.43925	0.131969	-0.0188194	0.0497855	-0.00723324	0.0284724	-0.00359463	0.00849223	0.00604731	3.7615e-05	-0.00128796	0.00261648	0.00148436	0.000587733
	0.926392	-0.0940187	-1.45539	-0.406557	-1.21261	2.05006	0.0417595	-0.0705269	-0.442324	-1.45235	-0.279862	0.466497	1.91568	0.142589	-0.0211533	0.0148572	-0.00253338	0.0118143	0.00513396	0.00746376	0.0022818	0.00283694	-0.0015921	0.000705986	0.000129036	5.06756e-05
	-1.00484	0.489206	0.944202	0.301269	0.7484	0.179286	-0.282873	0.811053	0.446371	-0.327665	0.23423	-1.02729	0.219684	0.0325683	0.0348731	0.10593	-0.00515173	0.0795138	-0.0145619	-0.0314538	0.00899807	-0.00894755	-0.000296416	0.00369504	0.00455877	0.000586944
	-0.694452	-1.44403	-1.00429	0.79993	1.63624	-1.53526	-0.248137	0.409565	-2.41087	1.26563	-0.284638	-3.30389	8.78808	0.140711	-0.0017273	0.0273275	-0.0221025	0.011127	0.0066421	2.90084e-05	-0.000528639	0.00516552	-0.00324848	0.00017319	2.59289e-05	0.000929396
	0.0909801	0.550708	-0.598291	-0.35464	-1.18336	1.73425	0.108732	-0.640727	-0.918308	0.785266	-0.129924	-0.614886	2.53157	0.137658	-0.00470272	0.0392783	-0.0239803	0.00721479	0.00348256	0.00427104	-0.00125723	0.00751454	-0.0034159	0.00124653	0.000926423	0.000329496
	-3.25279	-3.14923	0.266235	1.0615	4.6466	-0.818847	-0.702998	-6.43097	-2.00077	1.37368	-1.95322	4.46015	6.67563	0.101367	-0.0624885	-0.00675522	0.0795792	-0.0108319	0.0160397	0.00661729	0.0139952	-0.00259609	0.00765893	0.000913058	-0.00228167	-0.000263604
	-0.169988	0.410582	0.55974	3.20163	-1.18109	-0.210072	0.145284	0.0396432	-0.580822	-0.704528	-0.763325	-1.44787	0.520044	0.00923651	-0.0763787	-0.0108569	0.105147	-0.051434	-0.00470188	0.0145394	0.0288722	-0.0159199	0.00879996	0.00969811	-0.00374851	-0.000115159
	-2.95415	-3.78031	-0.789372	2.14038	1.96171	2.36762	-7.41206	-9.17871	-5.59122	-0.346452	3.4309	-2.07699	5.22481	0.000742943	-0.0465004	0.0105598	-0.0466307	-0.0550792	-0.0188214	0.106157	0.0362174	0.0194455	-0.0166251	-0.0125643	-0.00338591	0.00164603
	0.948982	-1.09631	1.05674	0.487834	-1.87107	5.1087	-3.33587	-4.81772	-0.296583	8.85904	-0.783279	7.20678	2.43832	0.132036	-0.0134532	0.0486195	-0.00183849	0.0348874	-0.00141794	-0.00379839	0.00185779	-0.0022155	0.000636906	0.00407534	0.00187841	0.000397687
	0.953747	-1.13476	1.03451	0.343144	-1.96895	5.14878	-2.7304	-5.0796	0.0125503	8.48934	-1.36117	7.70579	2.67598	0.131166	-0.0344668	-0.0107465	0.0348479	-0.0217873	0.0256243	-0.0108448	-0.0155573	0.000246699	0.00398249	0.00331142	-0.00178961	-0.000932694
	0.730713	-1.06645	1.46616	0.376698	-1.80302	6.96185	-4.60511	-6.18962	-1.83055	6.3507	-1.4072	7.13188	-0.234689	0.141149	-0.0231834	0.025259	0.00351215	0.00474037	0.00882611	0.00484459	-0.000945089	0.002158	-0.000798015	0.00178506	-0.000184537	0.000241707
	2.51144	-2.42262	-2.14659	0.615922	-2.87505	5.91975	-0.706515	-6.46619	1.6573	0.327099	-2.87967	2.48224	8.35511	-0.0550831	-0.115499	-0.00657791	-0.0158629	-0.0376625	-0.0204347	0.0454457	-0.0221738	0.00107914	0.0120884	0.00475006	0.000669044	-0.00343464
														0.135226	-0.01022	-0.0494172	0.00420827	0.0172138	0.00800334	-0.00152345	0.00344272	0.00327202	-0.00152804	-0.0022186	-0.000188499	-0.00119054
														0.140711	-0.0017273	0.0273275	-0.0221025	0.011127	0.0066421	2.90084e-05	-0.000528639	0.00516552	-0.00324848	0.00017319	2.59289e-05	0.000929396
														0.113493	-0.015388	0.0803074	-0.0287775	-0.00807589	-0.00864917	0.0197304	-0.00386395	0.0155982	-0.00372523	0.00514277	0.00420629	-0.00194322
														0.132036	-0.0134532	0.0486195	-0.00183849	0.0348874	-0.00141794	-0.00379839	0.00185779	-0.0022155	0.000636906	0.00407534	0.00187841	0.000397687
														0.14406	-0.0173543	0.00251224	-0.00178158	0.00978265	0.00786938	0.00315515	-0.000643518	0.00308996	-0.00157689	0.000564038	1.07103e-05	-0.00027412
														0.143115	-0.0184979	-0.0103853	0.00557652	0.0127955	0.00482649	0.00649681	0.00506844	0.00415111	-0.00285772	-0.000583351	0.000380643	-0.000636212
														0.144512	-0.0134964	0.00277429	-0.00138915	0.00833965	0.0085172	0.00339118	-0.00150858	0.00318796	-0.00143954	0.000566908	0.0002269	-0.000461329
														0.143361	-0.0165422	0.0013181	0.00413494	0.0157294	0.00264521	0.00918466	0.0046391	0.00337872	-0.00516521	-5.25136e-05	0.00091078	-0.000347652
														0.144024	-0.00611908	0.00601757	-0.0134718	0.0130229	0.00656011	0.00141889	-0.00203585	0.00404585	-0.00327911	0.000449168	0.000426775	-0.000191074
														0.143511	-0.0197274	0.0101709	-0.00113065	0.00785989	0.0084256	0.00322656	0.000494944	0.00322737	-0.000949761	0.000492519	-0.00031197	0.000164657
														0.0339013	0.0129752	0.130308	-0.0404946	-0.0045399	0.0152033	-0.0248019	0.0154207	0.00295978	-0.00835857	-0.00879895	-0.00313316	0.00600846
														0.0650403	0.0398985	0.106536	-0.0542924	0.00720145	0.0105493	-0.0249647	0.0114394	0.00415199	-0.00849513	-0.00894776	-0.00263546	0.00555779
														-0.144132	-0.0098544	0.000748313	0.00617062	0.0153513	0.00691575	0.00180622	-0.00377328	0.00512543	-0.000481874	0.00210819	0.00118581	-0.00110246
														0.143363	-0.0213854	-0.00644417	0.00357757	0.00946866	0.00834662	0.00339631	0.00038337	0.00276592	-0.000853056	0.000230347	-0.000177784	-0.000458759
														0.143885	-0.00954427	-0.0112995	-0.0062428	0.0142988	0.00636584	0.00251298	-0.0032126	0.00306314	-0.00323981	0.000663144	0.000741971	-0.00109169
														0.144846	-0.0084745	-0.000625548	0.00478682	0.0038712	0.0104702	0.00472553	-0.0033161	0.00291988	-0.000503074	0.000645361	0.000659303	-0.0010895
														0.141418	-0.0288398	0.00103784	0.0047962	0.0136485	0.0127824	0.00526444	0.00107574	0.00297269	-0.00131993	0.000535615	3.92949e-05	-0.000314237
														0.134685	-0.0416524	-0.000643298	0.0086322	0.0258454	0.0229271	0.00829846	0.00410827	0.00283783	-0.0025479	7.22711e-05	0.000602597	-6.51683e-05
														-0.120933	-0.0658484	-0.0126174	-0.0118278	0.00943376	0.0265454	0.0217147	0.0223092	-0.0135399	0.00321744	-0.0051189	0.00106354	-0.000697952
														0.127033	-0.0491664	0.00390897	0.0134536	0.0376393	0.0307558	0.00793082	0.000920816	0.00688454	-0.00374656	0.00225762	0.000654371	1.7975e-06
														0.126763	-0.0492777	0.00125124	0.0132644	0.0389537	0.0304113	0.00773476	0.0017028	0.00670137	-0.00389362	0.00200409	0.000714194	-0.000111807
														0.126954	-0.0491277	0.00482518	0.012746	0.0379427	0.0308607	0.00816071	0.000982676	0.0068752	-0.00390942	0.00224982	0.000723832	7.82991e-05
														0.126337	-0.0494119	-0.000296602	0.0124423	0.0405112	0.0302714	0.00771669	0.00249699	0.00652651	-0.00415641	0.00174592	0.000833934	-0.000150731
														0.143824	-0.0213339	-0.00274538	0.00126483	0.00392102	0.00670438	0.00509039	0.00276508	-0.000519817	-0.000202104	-0.000682695	-0.000164985	-7.39242e-05
														0.139887	-0.0268963	-0.0214742	0.00935376	0.0160823	0.010534	0.00483382	-0.000217674	0.00159136	-0.00224383	0.000699769	0.000408576	-0.0016328
														0.126926	-0.0493981	0.00299389	0.0142784	0.0375029	0.0307834	0.00774633	0.000876119	0.00690197	-0.00360749	0.00226391	0.000596155	-7.22519e-05
														0.135727	-0.0428556	-0.0120573	0.0011947	0.0115752	0.017207	0.0127961	0.0137947	-0.00642928	-0.000541331	-0.00362028	0.000542271	0.000217933
														0.144036	-0.0178856	0.00460327	0.00117669	0.00758267	0.00804644	0.00305557	-0.00218999	0.00413512	-0.000727998	0.00114385	-0.00015694	-0.000501544
														0.142413	-0.0241262	0.00576921	0.00411179	0.0120786	0.0111831	0.00329188	-0.00309798	0.00584447	-0.000910649	0.00194647	-0.000220487	-0.000665886
														0.126522	-0.0508298	0.00192554	0.0150439	0.0379887	0.0292259	0.00741535	0.000961087	0.00695968	-0.00395994	0.00227541	0.000546497	7.84586e-05
														0.128465	-0.0469259	0.0101071	0.00879784	0.0374466	0.02837	0.00801376	0.000528777	0.00761437	-0.00467903	0.00268161	0.000820378	0.000341883
														0.10462	-0.0799565	-0.0262232	-0.0141069	0.012562	0.00832192	0.0341497	0.0349053	-0.0171694	-0.00362439	-0.00896592	0.00401885	0.00175632
														0.140758	-0.00166705	0.0270833	-0.0220622	0.0112048	0.00670519	-5.66368e-05	-0.000513874	0.00511755	-0.00324476	0.000151503	7.7462e-06	0.00094141
														0.119506	-0.0552231	0.00134168	0.0180305	0.0450749	0.0373747	0.00891248	0.00159837	0.00703378	-0.00436886	0.00248834	0.000854092	0.000194759
														0.143996	-0.0179364	0.00494854	0.00158688	0.00748206	0.00808406	0.00292987	-0.0027485	0.00454306	-0.000618616	0.00135164	-0.000189572	-0.000587312
														0.132744	-0.0427192	0.0115615	0.00857439	0.0301243	0.0230313	0.00588448	-0.0028645	0.00934806	-0.00288198	0.00381143	0.000181851	-0.000477403
														0.129854	-0.0462698	0.0153551	0.0087202	0.0335213	0.0244677	0.0061727	-0.00389083	0.0109279	-0.0031345	0.00494548	0.000179638	-0.000479591
														0.130646	-0.0497801	-0.0269782	0.0262079	0.00969174	0.0110384	0.00729351	0.00217208	-0.000782233	0.0026087	0.000579677	-0.00086889	-0.000983267
														0.130528	-0.0466947	-0.00389886	0.0151266	0.031185	0.0270227	0.00683217	0.00212316	0.00480768	-0.0020359	0.00110093	0.00018513	-0.000188226
														0.120952	-0.0530766	0.0146008	0.0125462	0.0436136	0.0349998	0.013018	0.00076512	0.00797024	-0.00730973	0.00284856	0.00219898	0.000394914
														0.126878	-0.0498623	0.00335143	0.0139232	0.0371962	0.0309372	0.00653845	-0.000406511	0.00754779	-0.00227471	0.00301318	0.00016587	-0.000254876
														0.126879	-0.0498615	0.00334723	0.0139245	0.0371962	0.0309366	0.00653805	-0.000404389	0.00754831	-0.00227628	0.00301203	0.000165915	-0.000254552
														0.127043	-0.0494784	-0.00249865	0.015862	0.0376188	0.0289453	0.00603999	0.00363892	0.00832419	-0.00498301	0.00107834	0.000402213	0.000404008
														0.12688	-0.0498622	0.00332903	0.0139286	0.0371933	0.0309321	0.00653813	-0.000396002	0.00755049	-0.00228238	0.00300714	0.000166134	-0.000253373
														0.127073	-0.0493965	-0.00337289	0.0161234	0.0376214	0.0285362	0.00598285	0.00431173	0.00843607	-0.00539134	0.000767794	0.000435525	0.000507611
														-0.132414	0.0149024	-0.00987914	0.0480285	-0.0133214	-0.0146705	-0.000883286	-0.0230533	0.01022	0.00267416	0.00645781	0.0016287	-0.00185806
														-0.131746	0.0215678	-0.00833842	0.0539096	-0.00177334	-0.00903529	0.00733533	-0.0106551	0.0109423	-0.00748297	0.00334563	0.00252198	-0.000972343
														-0.131746	0.0216207	-0.00833064	0.0538931	-0.00176878	-0.0090885	0.0072955	-0.010701	0.0109185	-0.00737372	0.00342347	0.00254467	-0.000880809
														-0.127959	0.0117464	0.0305544	0.0300523	-0.00520118	0.00780098	0.0199983	-0.0418386	0.00338605	0.0207111	0.0132457	0.000109496	-0.0064663
														-0.131772	0.0216375	-0.00812844	0.05388	-0.00181622	-0.00898501	0.00730429	-0.0107154	0.0108828	-0.00730526	0.00341231	0.00259869	-0.00089485
														-0.125065	0.0109493	0.0358561	0.0259206	-0.00561356	0.0107897	0.0205846	-0.0456988	0.0030607	0.0244725	0.0143623	-0.000149314	-0.0071386
														0.0685587	0.0446523	-0.105126	-0.0433556	-0.00596102	0.000889231	-0.00197609	-0.00969779	0.0225783	0.0287641	-0.00361802	-0.0106022	0.00469014
														0.109592	0.0221142	0.0291474	0.0212432	-0.0619483	-0.0262288	-0.0194371	-0.0418592	0.0254157	0.0050399	0.0089068	-0.0044323	-0.00426645
														0.13851	-0.0127326	-0.0328681	-0.0175666	0.0198772	0.00799118	-0.000275651	-0.00592345	0.0033106	0.00121564	4.07632e-05	-0.000159798	-0.00130306
														0.139175	-0.0254922	-0.023347	-0.00447651	0.021852	0.00991768	0.000997527	-0.00851215	0.000483194	0.000751517	0.00194575	0.000942941	-0.00221126
														0.142623	-0.0240214	0.00163481	0.00412377	0.00737733	0.0125527	0.00752013	0.00250221	0.0048158	-0.00128637	0.00175245	0.000484862	-0.00181202
														0.141714	-0.0271601	-0.0110696	0.0123137	0.00535986	0.0102879	0.00303827	-0.00120012	0.00184344	0.000133578	0.000625211	-0.000341097	-0.000758405
														0.138232	-0.0374456	-0.00780112	0.0223787	-0.000828603	0.0121625	0.00410568	-3.08239e-05	0.0011971	0.00212837	0.000230498	-0.000895953	-0.000478628
														0.132019	-0.0577126	-0.014135	0.0118489	0.00911505	0.0064724	0.00280575	0.00247666	0.000901727	0.000842462	0.000831185	-0.00180276	0.000115455
														0.134266	-0.0414176	-0.018391	0.0306539	-0.00385976	0.0134748	0.00394182	-0.00114084	0.000398208	0.00292387	-0.000256941	-0.000901383	-0.000930525
														-0.0428171	-0.0732824	0.01928	0.023046	-0.0877372	0.0465044	-0.0413889	-0.0364911	-0.0143171	-0.000659145	-0.00223074	0.00440848	0.00171226
														0.0805325	0.0375737	-0.0597234	-0.0794518	0.0530038	-0.0181205	-0.0114767	-0.00859815	0.00780597	-0.00648127	-0.00446224	0.0011132	0.000289829
														0.0599119	0.101625	-0.049705	0.0588583	-0.016101	0.0280148	0.00724427	-0.00407957	-0.0128044	-0.000280626	0.00640717	0.00716722	-0.00476259
														0.0191293	0.109002	0.046428	0.0634458	-0.042954	0.0251263	0.0141627	0.00122485	-0.00134576	0.0044136	-0.00493049	0.00947976	0.00142796
														0.0389168	0.100942	0.0746353	0.041635	-0.0348736	0.0199219	-0.00100122	-0.0071096	-0.00464204	0.00932727	-0.019907	0.00789152	0.00220974
														0.0564968	0.0253878	0.00265181	-0.00803993	0.0546527	-0.0152692	0.0286025	-0.0669702	0.0909064	0.00576827	0.0180845	0.0122869	0.0061467
														0.133829	-0.0419466	0.0015118	0.00542892	0.0243357	0.0276365	0.0116309	0.00635382	-0.000325978	-0.00171064	-0.00257756	0.00114298	0.000308453
														0.133512	-0.0428878	-0.000351309	0.00707267	0.0239197	0.0277989	0.0115663	0.00642028	-0.000314858	-0.00137607	-0.00254204	0.00103269	0.000175217
														0.12901	-0.0484657	-0.0102884	-0.00352527	0.00407864	0.0313156	0.0205229	0.0185257	-0.0147258	0.00370691	-0.0118087	0.00120234	0.000627498
														0.111273	-0.0321133	-0.0288531	-0.0123596	-0.00627659	0.0625822	0.0320828	0.022519	-0.0286177	0.0153289	-0.0173132	5.71276e-05	-0.000136731
														0.134637	-0.0419058	-0.000345183	0.00882092	0.0221815	0.0267628	0.00844948	0.00130717	0.00109017	0.000199364	-7.44819e-05	0.000172612	-0.000805973
														0.132439	-0.0432384	-0.00274756	0.00940773	0.0275061	0.0286454	0.0100797	0.0069995	0.00167339	-0.00218474	-0.00141113	0.0010636	-0.000311523
														0.129927	-0.0473213	0.00650056	0.0128059	0.0347959	0.0237934	0.00521562	-0.00278092	0.0086939	-0.00369677	0.00407458	-5.2367e-05	8.62405e-05
														0.139431	-0.033541	0.00957709	-7.66351e-05	0.0112974	0.0185842	0.00873865	-0.000199996	0.00146682	0.00464252	-0.00304449	-0.00032783	0.00204001
														0.127299	-0.0350103	-0.036682	0.0363178	0.0237271	0.0211562	0.00610515	-0.00422448	0.00338761	-0.00680324	-0.00212849	0.00226297	-0.00398351
														-0.084561	-0.0927176	-0.00458736	0.0230269	-0.0547575	0.00178719	0.0365002	-0.00478977	0.000485732	0.0164857	0.0173171	0.00159333	-0.0038331
														0.121136	-0.0407263	-0.0146863	-0.0151148	-0.023443	0.0352265	0.0328727	0.023852	-0.0212138	0.0121558	-0.0206487	0.00147911	0.0010717
														0.134381	-0.038065	0.00645519	0.0044686	0.0307462	0.0253726	0.00664887	0.00170955	0.00503107	-0.00347437	0.00119037	0.00052728	0.000480327
														0.133824	-0.0387752	0.0309515	-0.000238984	0.0196418	0.014005	0.0131671	-0.00115226	0.00913186	-0.00422328	0.00334727	0.00211326	-0.000461669
														0.123252	-0.0485867	-0.0199588	0.0155822	0.0440111	0.0319152	0.00317759	0.00270429	0.00707934	-0.00480711	0.00127019	0.000414326	-0.00182432
														0.143746	-0.0199784	0.00410081	0.000449101	0.00865238	0.00824979	0.00347521	-7.2521e-05	0.00295899	-0.00109761	0.000563219	-0.000154041	-0.000162464
														0.145248	0.00423129	-0.00508361	-0.00651225	-0.00622024	-0.00381511	0.000293987	0.00128349	-0.00215195	0.000130576	-0.0010462	-0.000492395	0.000397623
														0.144994	0.010267	-0.00514866	-0.00520439	-0.00696458	-0.00274631	0.000163478	0.000653104	-0.00205558	0.000326011	-0.00106412	-0.000214877	0.000275329
														0.144571	0.015173	-0.00443123	-0.00540448	-0.00735711	-0.00246886	-2.01354e-05	5.7762e-05	-0.00155693	0.000374986	-0.00121453	-2.02909e-06	0.000335986
														0.143955	0.0202196	-0.00404353	-0.00404051	-0.00846074	-0.00176448	3.71776e-05	-0.000773495	-0.00139995	0.000897383	-0.0012611	0.000258048	0.000225435
														0.143228	0.0247013	-0.00287236	-0.00411081	-0.00926963	-0.00145107	-0.000320664	-0.00168716	-0.000917361	0.00105225	-0.00132091	0.000359767	0.000254303
														0.142374	0.0289359	-0.00213188	-0.00304641	-0.0104257	-0.00092026	-0.000221306	-0.00277924	-0.000476658	0.00173988	-0.00144607	0.000520454	0.000215607
														0.14144	0.0327918	-0.000834426	-0.00302817	-0.0115084	-0.000626992	-0.000507455	-0.00379661	4.86393e-05	0.00200359	-0.00136859	0.000620836	0.000203888
														0.14046	0.0362697	-5.75136e-05	-0.0021142	-0.012624	-0.000443802	-0.000509513	-0.00505745	0.000540794	0.00265772	-0.00143163	0.000744204	7.10735e-05
														0.139412	0.0395564	0.00127243	-0.00223719	-0.0136712	-0.000149561	-0.000785144	-0.00608342	0.00106815	0.00298474	-0.00138261	0.000787297	0.000159168
														0.144525	-0.0156111	0.00199984	0.00119282	0.00627145	0.00717441	0.00322796	-0.000309576	0.00239782	-0.000671554	0.000358315	-0.000103287	-0.000177395
														0.143416	-0.0223632	0.000913115	0.00352122	0.00827024	0.00842628	0.00392705	-9.9635e-06	0.00264286	-0.000798698	0.000613477	-0.000177779	-0.000310476
														0.143746	-0.0199784	0.00410081	0.000449101	0.00865238	0.00824979	0.00347521	-7.2521e-05	0.00295899	-0.00109761	0.000563219	-0.000154041	-0.000162464
														0.144119	-0.0167156	0.00212656	-0.00232252	0.0100557	0.00777617	0.00307713	-0.000781965	0.00312137	-0.00169297	0.00056417	5.06771e-05	-0.000301175
														0.144604	-0.0119369	0.00165914	-0.00295322	0.0092108	0.00820567	0.00315232	-0.00184327	0.00326962	-0.00177841	0.000566908	0.000325851	-0.000525453
														0.145	-0.00646256	0.00218719	-0.00308604	0.00700925	0.00855656	0.00356511	-0.0032923	0.0036562	-0.00162397	0.000557693	0.000655454	-0.000782016
														0.145137	-0.000804149	0.00354618	-0.00318091	0.00381085	0.00870386	0.00416827	-0.00511716	0.00431731	-0.00118299	0.000530979	0.000978741	-0.00103888
														0.143746	-0.0199784	0.00410081	0.000449101	0.00865238	0.00824979	0.00347521	-7.2521e-05	0.00295899	-0.00109761	0.000563219	-0.000154041	-0.000162464
														0.144202	-0.0156665	0.00149382	-0.00320946	0.0105025	0.00762252	0.00294887	-0.00100894	0.00317257	-0.00188319	0.00056433	0.000116219	-0.000345517
														0.144957	-0.0074064	0.00398838	0.000371402	0.00509094	0.00989523	0.00397563	-0.00287383	0.00330681	-0.000959323	0.000570902	0.000558293	-0.000761978
														0.144494	0.00107142	0.0150908	-0.00279984	-0.0018123	0.00761561	0.00443773	-0.00460622	0.00506637	7.00489e-05	0.000393529	0.00084174	-0.000691803
														0.143953	0.00134779	0.0189278	-0.0038804	-0.00246833	0.00673266	0.00275547	-0.00712984	0.00559081	0.0017248	0.00112145	0.000394293	-0.00111348
														0.142759	0.00588305	0.0229625	-0.00677849	-0.00764071	0.00416487	0.000200182	-0.0101791	0.00771345	0.00214035	0.0032436	-0.000299031	-0.00154422
														0.141422	0.00545307	0.0269412	-0.00337627	-0.0105675	0.00153699	-0.00215828	-0.0131825	0.0115289	0.00422059	0.00519914	-0.00108715	-0.00238834
														0.140445	0.00319968	0.028409	-0.00613201	-0.0135423	0.000422808	-0.00303603	-0.0152728	0.0132154	0.00435575	0.00595343	-0.00199158	-0.00233332
														0.141002	2.17197e-05	0.0252781	-0.00773258	-0.0110304	-0.00155854	-0.00603054	-0.0148398	0.0137669	0.00384654	0.00780187	-0.00294552	-0.00305285
														0.141173	-0.00313046	0.0257077	-0.0115007	-0.00886219	0.0018682	-0.00491065	-0.0120245	0.0130746	0.00408932	0.00750925	-0.003302	-0.00239588
														0.144969	-0.00307655	0.0088095	-0.00685238	-0.00251121	-0.00632989	0.00522265	0.00412295	-0.00141513	0.000341078	-0.000586826	-0.00101606	0.000380592
														0.144243	0.00689926	0.0127537	-0.00622364	0.00756985	-0.00865459	0.00553044	0.00408255	-0.00279523	-0.00134524	0.0005549	-0.000113582	-5.04661e-05
														0.142335	0.0170712	0.0205392	0.00175449	0.0067146	-0.00634601	0.0114604	0.00386821	-0.00506901	-0.00304433	0.00135431	0.000298345	-0.00034969
														0.138817	0.0280518	0.0291054	0.00206772	0.00626486	-0.00492189	0.0136885	0.00510658	-0.00507371	-0.00565496	0.000904466	0.000533693	-6.21422e-05
														0.137067	0.0318067	0.0307055	0.00311093	0.00618929	-0.0036649	0.0178854	0.00540908	-0.00678258	-0.00675903	0.000464504	0.000247314	-0.000204986
														0.132458	0.0430576	0.0270183	0.00225222	-0.00289515	-0.000956329	0.0299262	0.00598295	-0.00516225	-0.0118701	0.00101663	-0.000885169	5.98075e-05
														0.126128	0.0523767	0.0257695	0.00512826	-0.0116552	0.00274099	0.0386487	0.00720499	-0.000361522	-0.0145053	-4.07237e-05	-0.00168298	-0.000161094
														0.123164	0.0544457	0.0248798	-0.00300901	-0.0187001	0.00440637	0.0429753	0.0058932	0.00324349	-0.0144386	-0.000828538	-0.00341723	0.000690505
														0.12694	0.0550355	0.0223142	-0.00412898	-0.0153542	0.000288955	0.0326596	0.00771664	-0.000545339	-0.0144273	0.000748907	-0.00394502	-0.000323744
														0.128473	0.0550013	0.0247069	-0.00791371	-0.0109579	0.00211275	0.0240158	0.0108524	-0.00439718	-0.0137578	0.000670187	-0.00354975	0.000270521
														0.142726	-0.0113743	0.0200662	-0.0153326	-0.000907371	-0.00750346	0.00387368	-0.00322024	0.00407487	-0.00221051	0.00160267	0.000164744	-8.50513e-06
														0.137695	-0.00704754	0.0357749	-0.0216957	-0.00559775	-0.0180066	0.00915966	-0.00496912	0.00282025	-0.0020973	0.00263631	0.000869787	9.27976e-05
														0.00437994	0.00500566	0.105185	-0.036838	-0.00802986	-0.0737106	0.0509828	-0.0209399	-0.00325321	0.00669067	0.0137004	-0.000497157	0.000618754
														0.118786	0.00176756	0.0636735	-0.0325141	-0.0142669	-0.0370549	0.0187405	-0.0080084	0.000212131	-0.00173763	0.0044534	0.00217059	0.000281877
														0.143569	-0.0213498	0.00345009	0.00220305	0.00812808	0.00839968	0.00371366	0.000110391	0.00284012	-0.00088931	0.000596674	-0.000197767	-0.000207555
														0.14341	-0.0223117	0.00103389	0.00356046	0.00841092	0.00848212	0.00388163	-8.47318e-05	0.00272959	-0.000815947	0.000625248	-0.000175203	-0.000314338
														0.143187	-0.0230966	-0.00346383	0.00524505	0.00861638	0.00835485	0.00418312	-0.000323216	0.00239777	-0.000803954	0.000664686	-9.32501e-05	-0.000538175
														0.143406	-0.0221937	0.00356371	0.0046689	0.00689313	0.00895405	0.00408853	0.000183325	0.0026218	-0.000492022	0.00063056	-0.000221525	-0.000250892
														0.143276	-0.0212404	-0.000298122	-0.00572158	0.013296	0.00570618	0.00259829	5.7066e-05	0.00338973	-0.00214133	0.000360972	-0.000136241	-4.51228e-05
														0.143898	-0.0161756	-0.00365309	0.00180884	0.0108581	0.0108974	0.00302236	-0.00211972	0.00219616	-0.00167983	0.00101709	3.12522e-05	-0.000757208
														0.144666	-0.0036618	0.0136904	-0.00191123	0.000695942	0.00800948	0.00510439	-0.00137168	0.00413212	-0.00108974	0.000459994	0.000794125	-9.27321e-05
														0.144137	-0.00775677	0.0168136	0.000653316	0.00300291	0.00934653	0.00401035	-0.00170385	0.00291308	0.000582002	-0.000758983	0.000605368	-0.000527876
														-0.0485692	-0.0255144	-0.120936	0.0471894	-0.00407071	-0.0150898	0.026541	-0.014083	-0.0040743	0.00835449	0.00898705	0.00318862	-0.00759174
														-0.0945471	-0.0604715	-0.00166478	0.0799221	-0.0393721	0.00927351	0.0201628	0.00312854	-0.00781763	0.00946567	0.007314	0.000786626	-0.000855817
														-0.067033	-0.10953	-0.0187382	-0.0500493	0.0270163	-0.0320972	0.00543682	0.00639129	0.00524837	0.00052531	-0.00440076	-0.00373897	0.00253402
														-0.0587359	-0.114206	-0.0586202	-0.0057548	0.0303937	-0.0096229	0.00454407	0.00017568	-0.0111122	-0.00266734	0.00867153	-0.00619607	0.000882403
														-0.106441	-0.0925685	-0.00350022	0.000896082	0.0125143	0.000641784	0.0101198	0.0297374	-0.00760902	-0.00772414	0.00555714	-0.00468242	0.00429628
														-0.0858031	-0.110475	0.000464956	0.0167586	0.0107284	0.00209656	0.0123034	0.0285599	-0.0150226	-0.00312607	-0.00775019	-0.00102952	-0.00363108
														0.141981	-0.0253063	0.0065444	0.0162745	0.000350995	0.0103895	0.00382934	-0.00132513	0.00282259	-0.00153372	0.00155718	-4.43769e-05	-0.000518195
														0.143152	-0.0234574	0.00550608	0.00245361	0.00283089	0.0116168	0.000407078	-0.00345726	0.00300451	4.05978e-05	0.000937538	-0.000471731	-2.72991e-05
														0.143319	-0.0209929	0.00143723	-0.00592214	0.00643458	0.0112937	-0.00303999	-0.00584364	0.00339489	0.00054229	0.00128479	-0.000578865	-0.000166166
														0.143584	-0.0158825	0.00628945	-0.00191841	0.000656523	0.0146141	-0.0054946	-0.00762903	0.00324801	0.00352736	0.00239408	-0.000718324	-0.000842739
														0.143168	-0.00983465	0.0154098	-0.00209843	-0.00150116	0.0132858	-0.0084256	-0.00912487	0.00442156	0.00685506	0.0028467	-0.000374407	-0.000990339
														0.141698	-0.0105233	0.0212359	-0.00260149	-0.00199232	0.0130244	-0.0118141	-0.0114837	0.00485069	0.010545	0.00380636	-0.000939543	-0.00158283
														-0.054556	-0.0364479	0.0449064	0.100303	-0.0646313	0.0182198	-0.00188071	-0.00338641	-0.00576503	-0.0136342	0.0100852	0.00350752	-0.00219269
														-0.041954	-0.0752063	0.0169247	0.0223787	-0.0861987	0.0468002	-0.0434098	-0.0362569	-0.0129308	-0.00217282	-0.00431191	0.00469091	0.00299284
														-0.00448661	-0.0849526	-0.00114064	-0.0401568	-0.0585825	0.0421647	-0.0689373	-0.0455171	-0.0154006	0.00844697	-0.00300776	0.00630972	0.00143361
														-0.00564507	-0.0884947	0.0172193	-0.0328321	-0.0535405	0.0325917	-0.0798476	-0.0328125	-0.0206038	0.013271	-0.0014387	0.00284813	-0.00384079
														0.0360843	-0.0795575	0.0146073	-0.0160653	-0.0125984	0.0414915	-0.0980701	-0.0193756	-0.0226458	0.0255147	0.00115284	0.00886993	0.00491033
														0.0392695	-0.0692663	0.0207775	-0.00670109	-0.0415282	0.0410906	-0.0958011	-0.00829872	-0.033002	0.0229394	-0.0035678	0.00771566	-0.00896895
														0.143187	-0.0230966	-0.00346383	0.00524505	0.00861638	0.00835485	0.00418312	-0.000323216	0.00239777	-0.000803954	0.000664686	-9.32501e-05	-0.000538175
														0.143406	-0.0221937	0.00356371	0.0046689	0.00689313	0.00895405	0.00408853	0.000183325	0.0026218	-0.000492022	0.00063056	-0.000221525	-0.000250892
														0.143276	-0.0212404	-0.000298122	-0.00572158	0.013296	0.00570618	0.00259829	5.7066e-05	0.00338973	-0.00214133	0.000360972	-0.000136241	-4.51228e-05
														0.143898	-0.0161756	-0.00365309	0.00180884	0.0108581	0.0108974	0.00302236	-0.00211972	0.00219616	-0.00167983	0.00101709	3.12522e-05	-0.000757208
														0.144666	-0.0036618	0.0136904	-0.00191123	0.000695942	0.00800948	0.00510439	-0.00137168	0.00413212	-0.00108974	0.000459994	0.000794125	-9.27321e-05
														0.144137	-0.00775677	0.0168136	0.000653316	0.00300291	0.00934653	0.00401035	-0.00170385	0.00291308	0.000582002	-0.000758983	0.000605368	-0.000527876
														0.143406	-0.021818	0.000658517	0.00745153	0.00614593	0.00916239	0.00403666	0.000665961	0.00274938	-0.000626182	0.000547994	-0.00020915	-0.000388221
														0.1425	-0.0270292	0.00123627	-0.00248759	0.00793238	0.00809343	0.00510002	0.0062283	-0.00145907	-0.00127277	-0.00146823	-0.000328489	0.000692383
														0.142694	-0.022436	0.00738763	0.00262264	0.0116446	0.0108518	0.00313804	-0.00341371	0.00611641	-0.000945809	0.00204088	-0.000199971	-0.000675017
														0.140598	-0.029861	-0.00209486	0.0154481	0.00196871	0.0169603	-0.000779203	-0.00585617	0.00317007	0.000829339	0.00187537	-0.000835508	-0.000628254
														0.1402	-0.031416	-0.0129437	0.0137154	-0.00127614	0.0139129	9.37999e-05	-0.00615219	0.00204329	0.0018142	0.00189477	-0.000979503	-0.000785126
														-0.0149943	-0.065152	-0.11724	-0.0197626	-0.00497351	-0.0254287	0.0337778	-0.0136266	0.00615038	0.0227576	0.00840692	-0.00274292	-0.00264159
														0.129515	-0.042391	-0.0196729	-0.00938808	-0.0085568	0.0217776	0.0223149	0.025241	-0.0197823	0.00529736	-0.00972995	0.00113271	0.00026035
														0.145182	-0.00197236	-0.00545273	0.000107441	-0.00967486	-0.00581408	0.000923114	0.000667969	-0.0018415	0.000523573	-0.000137289	-0.000722046	0.000259807
														0.133526	0.00288627	-0.0150696	0.0246871	-0.0279247	-0.0127738	0.0173502	0.0121386	0.0114993	-0.00291215	0.0252491	-0.016519	-0.0113028
														0.14515	-0.00399959	-0.00644345	-0.000600003	-0.00914972	-0.00416697	0.0022128	0.00206904	-0.00259155	0.000638282	-0.000522908	-0.000571031	0.00022682
														0.132359	-0.0435228	0.0037242	0.0107174	0.0302416	0.0261767	0.00765455	0.00106089	0.00573295	-0.00273505	0.00150072	0.000573397	-0.000253232
														0.124807	-0.0511673	0.0035266	0.0156063	0.0399739	0.0324921	0.00760431	0.000228248	0.00770486	-0.00380019	0.00277154	0.000564728	-5.35729e-05
														-0.0492948	-0.0140802	-0.0241984	0.0724248	0.0266435	0.00868841	0.0561304	0.0369292	-0.0111487	0.0805123	0.0069961	-0.0195394	0.0211696
														0.145181	-0.00484534	-0.00293372	-0.000861329	-0.010167	-0.00342872	0.00189298	0.00227697	-0.00285373	0.000804166	-0.000778032	-0.000763798	0.000362624
														0.127039	-0.0453188	-0.0167203	-0.00809358	-0.00851319	0.0247977	0.0238439	0.0290891	-0.0211523	0.00386881	-0.0117803	0.00182255	0.000230392
														0.144503	0.00480597	-0.00668501	0.000315558	-0.0136955	-0.00994876	-0.000606326	0.000214711	-0.00260793	0.000759272	1.84429e-05	-0.0008817	0.000513836
														0.139014	-0.033274	-0.0169674	0.0199271	0.00256628	0.00790771	0.00726273	0.00138838	-0.000415028	0.00112265	-0.000785511	5.89006e-05	-0.00121478
														-0.139265	0.00647526	0.00385023	0.0346438	0.00663763	-0.00232604	-0.000435477	-0.0185998	0.0127534	0.000586422	0.00521238	0.00203954	-0.00166087
														-0.14069	-0.00125796	0.00052994	0.0323305	0.00368966	-0.00123382	0.00251072	-0.0158021	0.0100995	0.00100491	0.00480493	0.00189317	-0.00162649
														-0.135137	0.0195387	0.00874273	0.0376994	0.0109051	-0.00464985	-0.00507891	-0.0242963	0.0175675	-0.00106171	0.00556657	0.0020526	-0.001139
														-0.0149943	-0.065152	-0.11724	-0.0197626	-0.00497351	-0.0254287	0.0337778	-0.0136266	0.00615038	0.0227576	0.00840692	-0.00274292	-0.00264159
														0.1402	-0.031416	-0.0129437	0.0137154	-0.00127614	0.0139129	9.37999e-05	-0.00615219	0.00204329	0.0018142	0.00189477	-0.000979503	-0.000785126
														-0.135795	-0.017704	-0.0270319	-0.0175962	0.0285501	-0.00867727	0.0179788	-0.00455357	0.011694	0.00853312	0.00200713	-0.0010651	-0.00111725
														0.142516	-0.00634002	0.00105895	0.0134626	-0.0240456	0.00568558	-0.00725128	-0.00202487	-0.00647762	-0.00127096	-0.000183528	8.16401e-05	0.000409527
														-0.135363	-0.0227006	-0.0379736	-0.0112943	0.0186234	-0.00631955	0.0155137	-0.00558303	0.00932621	0.00866833	0.00387148	-4.34517e-05	-0.000744601
														-0.00790798	-0.0496086	-0.0912393	-0.0756334	-0.0430669	0.0251276	-0.0150006	0.00476779	0.0137668	0.00443591	0.0409309	-0.00529796	0.00540596
														0.136327	-0.0347709	-0.0258409	-0.00379965	-0.00917756	0.021647	-0.00603967	-0.00516395	0.00693508	0.00267626	0.00922635	-0.00343067	0.000238738
														-0.100286	-0.0373591	-0.059954	-0.0647666	-0.0133221	0.0191154	-0.00701424	0.00577735	0.0155325	0.00226679	0.0332435	-0.00293339	0.00405858
														0.123779	0.0177099	0.0435391	0.0529204	0.00395752	-0.0115153	0.00517408	-0.00556111	-0.0128143	-0.00183473	-0.0228488	0.00293876	-0.0029896
														-0.0953959	-0.039597	-0.0676828	-0.0609486	-0.0202195	0.0209907	-0.00953569	0.00407451	0.0135543	0.00253249	0.0332907	-0.0023399	0.00441171
														0.00854555	-0.042363	-0.0894316	-0.0900901	-0.0311296	0.0316515	-0.00735454	0.00868577	0.00984397	-0.000559254	0.0321864	0.00243924	0.0047851
														0.136606	-0.0339717	-0.0256552	-0.00801321	-0.00539514	0.0237124	-0.00338641	-0.00361197	0.00556581	0.000794975	0.00751324	-0.00159821	0.000115638
														-0.0886473	-0.0333259	-0.0633732	-0.0805056	-0.00598862	0.0257064	-0.0018267	0.00882973	0.0134652	-0.00064316	0.0280856	0.00354304	0.00411746
														0.106611	0.0198905	0.055138	0.0729286	0.00244324	-0.0197564	0.00201356	-0.00876894	-0.0116026	0.00105862	-0.0222989	-0.00180857	-0.00324102
														-0.0841025	-0.0356002	-0.0712873	-0.0765496	-0.0127769	0.0274347	-0.0049151	0.006962	0.0117195	-0.000958062	0.0283744	0.00379851	0.00395495
														0.0369054	-0.011356	-0.0856974	-0.102788	-0.0161747	0.0259818	0.00456562	0.017783	0.00614915	0.00107475	0.0220714	0.0059474	0.00296187
														0.139522	-0.0279154	-0.0209996	-0.00812526	-0.00205832	0.0211786	-0.000244557	-0.00150972	0.00364188	0.000394338	0.00476644	-0.000406956	-0.000377349
														-0.0823734	-0.00494739	-0.061653	-0.0953108	0.0109125	0.0218489	0.00853863	0.0166664	0.012337	0.00103605	0.0199942	0.00643743	0.00275726
														0.0954931	-0.00236269	0.0565074	0.0885746	-0.00910139	-0.0170016	-0.00700082	-0.0164492	-0.00983082	-7.25986e-05	-0.0163479	-0.00463121	-0.00210348
														-0.0780108	-0.00813442	-0.0727164	-0.0913882	0.00242889	0.0244705	0.00526927	0.0147774	0.0108287	0.00127761	0.0208676	0.00647852	0.00241173
														0.0746252	0.0102643	-0.0820112	-0.0876159	-0.0163825	0.00957232	0.0117292	0.0188691	-0.00807428	-0.00557053	0.0109969	0.00980809	0.000808887
														0.141405	-0.0245166	-0.0177496	-0.00355674	-0.0010141	0.0174786	0.00154989	-0.00145237	0.000746577	-0.00133214	0.00240167	0.000591965	-0.000799725
														-0.068566	0.0190606	-0.070629	-0.0992334	0.0140258	0.00908073	0.0172361	0.0212877	0.00122093	-0.0048261	0.0130898	0.0108292	0.0010705
														0.0816405	-0.0229341	0.0652918	0.0935394	-0.0109622	-0.00535805	-0.0151797	-0.0211053	0.00127654	0.00605784	-0.0096197	-0.00919711	-0.000581055
														-0.0631948	0.0154087	-0.0842883	-0.0943832	0.00328726	0.0119179	0.0131221	0.0184678	-0.00107671	-0.00471681	0.0135479	0.0112622	0.000841785
														0.097991	0.0217041	-0.0675974	-0.057923	-0.0321012	0.00548681	0.0266532	0.0294088	-0.0209699	-0.01101	0.00210973	0.00508425	-0.00440495
														0.142201	-0.0230305	-0.0131329	0.00310829	-0.00291667	0.016603	0.00421665	1.06036e-05	-0.00117924	-0.00213099	0.000539094	0.000336337	-0.00156953
														-0.070001	0.0387346	-0.0657236	-0.0837704	0.000540715	0.00488414	0.0389227	0.0392151	-0.0135858	-0.0124606	0.00513418	0.005823	-0.00544598
														0.0830268	-0.0405	0.059921	0.0784226	0.00207791	-0.00160409	-0.0344167	-0.0364497	0.0148455	0.0130534	-0.00152549	-0.00562629	0.00502112
														-0.0630388	0.0342156	-0.0846232	-0.0758632	-0.0138052	0.00972356	0.0333261	0.0356351	-0.0166843	-0.0117568	0.00605007	0.00571543	-0.00565175
														0.145103	-0.000332256	-0.00772598	0.0010614	-0.0100491	-0.00354673	0.00126045	0.00294608	-0.00190968	-9.10406e-05	-0.000789583	-0.000615348	0.000246785
														0.144526	0.00657724	-0.0139017	-0.00805549	-0.00445047	-0.00536806	-0.000343639	0.00173566	-0.000693982	-0.000390844	-0.00151266	-0.00044426	0.000478377
														0.142338	0.0209104	-0.0206518	0.00430793	-0.00936767	-0.00184018	0.00202124	-0.000495542	-0.00120313	0.00166516	-0.001403	0.00028967	0.000311162
														0.140223	0.0319065	-0.0046118	0.00560683	-0.0218093	-0.000386067	0.00319747	-0.00147253	-0.000244151	0.00386565	-0.00265473	0.000673057	0.000665788
														0.140899	0.0240577	-0.00764027	0.0080457	-0.022037	-0.00729914	0.00065058	-0.00760525	-0.00346892	0.00872612	-0.0020887	-0.000241872	-1.09219e-05
														0.140118	0.0207264	-0.0106901	-0.00376913	-0.0265938	-0.012159	-0.00409922	-0.0120115	-0.00285488	0.00379853	0.00354037	-0.000834855	0.00109227
														0.139227	0.0200339	-0.0121121	-0.00381211	-0.0236874	-0.0223239	-0.00904452	-0.00953986	0.00119617	-0.00129609	0.00756705	-0.00216168	0.000362334
														0.138221	-0.00257695	-0.0136963	-0.00280365	-0.0270753	-0.032044	-0.00865179	-0.00376924	-0.000980564	-0.00523233	0.00664638	-0.00377158	0.00119274
														0.144856	-0.00110916	0.00646572	-0.013738	-0.00301141	-0.00250833	2.67686e-05	-0.000255812	-0.00321931	0.0013151	-0.00104335	-0.000681714	0.000550944
														0.144983	0.00621362	0.00876895	-0.00806414	-0.00500514	-0.00162715	0.00013052	-0.000194956	-0.00390893	0.000665407	-0.00018838	-0.000203836	0.000132753
														0.143704	0.0126234	0.0115879	0.00187711	-0.0160477	0.00163895	0.00295127	-0.000451802	-0.0048765	0.00148316	0.00098729	0.000160206	-0.000449931
														0.140812	0.0204795	0.0154343	0.00868065	-0.0249687	0.000678553	0.00474348	-0.00255999	-0.00328051	0.0043352	0.00061857	0.000630239	-0.000284852
														0.140515	0.0209408	0.0133575	0.00595411	-0.0267585	-0.00551818	0.000161634	-0.00822853	-0.00208375	0.00533639	-0.000545989	-0.00040268	-0.000143457
														0.141106	0.0185438	0.00658108	-0.00212718	-0.0222998	-0.0154628	-0.0104375	-0.00917181	-0.00111135	-0.000407208	0.00229899	-0.00235004	0.000318092
														0.140307	0.00865056	0.00462347	-0.00218584	-0.0210498	-0.0264223	-0.0134798	-0.00668674	0.000598983	-0.00547658	0.00717476	-0.00268251	0.000714092
														0.138164	-0.00416346	0.000927022	0.000995699	-0.0273368	-0.0340292	-0.0097307	-0.00390993	-0.00169291	-0.00676598	0.00781402	-0.00309969	0.00116727
														0.145098	-0.000316108	-0.00775842	0.000990364	-0.0100663	-0.00362172	0.00122549	0.00295038	-0.00190517	-0.000102808	-0.000812393	-0.000641496	0.000340662
														0.144538	0.00669892	-0.0137315	-0.00800139	-0.00449602	-0.0053447	-0.00042242	0.00179322	-0.000709962	-0.00045998	-0.00150794	-0.000454859	0.000467342
														0.142348	0.020939	-0.0205405	0.00431812	-0.00939833	-0.0018172	0.00206791	-0.000505554	-0.00119522	0.00167542	-0.00138204	0.000317022	0.00022976
														0.14024	0.031867	-0.00448477	0.00558788	-0.0217877	-0.000387627	0.00322595	-0.00154591	-0.000267797	0.00384712	-0.00262764	0.000680749	0.000659326
														0.140907	0.0241103	-0.00752666	0.00800899	-0.022002	-0.007299	0.000645788	-0.00759722	-0.00343915	0.00871163	-0.00206127	-0.000238593	-1.39957e-05
														0.140134	0.0207641	-0.0106101	-0.00376722	-0.0264974	-0.0122078	-0.00416676	-0.0120063	-0.00283686	0.00371697	0.00353062	-0.000858253	0.0010358
														0.139231	0.0200352	-0.0120145	-0.00384151	-0.0236489	-0.0223773	-0.00912083	-0.0095377	0.00119795	-0.00131752	0.00751335	-0.00211971	0.000316115
														0.138233	-0.00250785	-0.0136084	-0.00278108	-0.027071	-0.0320351	-0.00867914	-0.00375366	-0.00097289	-0.0052568	0.00662205	-0.00379463	0.00118109
														0.144659	-0.000798055	0.00785439	-0.0151954	-0.00215153	-0.00234112	-0.000289804	-0.000484783	-0.00323203	0.0013542	-0.00108428	-0.000706772	0.000625113
														0.144836	0.00627511	0.0110415	-0.0079036	-0.00490414	-0.00116334	9.09935e-05	-0.000194574	-0.0041317	0.000737397	-8.27212e-05	-7.15822e-05	0.000146213
														0.143423	0.0122462	0.0143206	0.00201377	-0.0164638	0.00215176	0.00299061	-0.000386264	-0.00516637	0.00145567	0.00115636	0.000218611	-0.000438153
														0.1406	0.0196385	0.0175326	0.00860942	-0.0254205	0.00109948	0.00475876	-0.00248523	-0.00351362	0.00435294	0.000926736	0.000569539	-0.000418849
														0.140373	0.0208595	0.0149753	0.00607606	-0.0267929	-0.00555938	-0.000139566	-0.00806073	-0.00194941	0.00506572	-0.000386912	-0.000402476	-6.55611e-05
														0.141087	0.0182183	0.00803807	-0.00197276	-0.0219151	-0.0157253	-0.0109686	-0.00883183	-0.00097833	-0.000775168	0.0021588	-0.00250345	0.000291966
														0.140266	0.00818858	0.00617035	-0.00192086	-0.0205567	-0.0266891	-0.0137874	-0.00653066	0.000464234	-0.00587563	0.00710869	-0.0027157	0.000748102
														0.138114	-0.00425107	0.00231375	0.00135793	-0.027197	-0.0341234	-0.00994531	-0.00397042	-0.00177777	-0.00700699	0.00787327	-0.00303425	0.0012084
														0.0517044	0.0212919	-0.00440045	-0.1155	0.0621789	-0.00240139	-0.0099364	-0.0201221	-0.00737154	0.0167024	-0.00697066	-0.000637547	0.00036824
														0.0274732	-0.124856	0.034125	-0.0230907	-0.00517857	-0.036028	0.0191229	0.0258774	0.00281892	0.0282863	-0.00549769	-0.00207909	0.000152997
														0.0357242	0.0559858	-0.0984498	0.0784641	0.00237481	0.0177681	0.011276	0.0136084	0.0120468	0.00472955	-0.0117003	-0.000903016	0.00676737
														-0.0609238	0.0106446	0.0681905	-0.0829069	-0.0457854	0.0522617	-0.0220401	0.0116584	0.00606358	-0.0180782	-0.00776333	-0.00475931	6.58335e-05
														0.108816	0.0240606	-0.0355264	0.0474902	0.0237455	-0.0538608	-0.0303965	0.023939	-6.42075e-05	0.0108413	0.0128294	-0.00776955	0.00161652
														-0.0637843	-0.1264	-0.00515092	-0.00864157	-0.0198097	-0.00173136	0.014017	-0.00126358	-0.00663531	0.0120816	-0.0128618	0.0106149	0.00601645
														0.0352194	0.1132	-0.0026932	0.0104492	0.0401142	0.00749859	0.0539187	-0.0409962	-0.0150427	0.0231306	0.00271797	-0.00358924	0.00619583
														0.0145399	-0.128491	0.00533842	-0.0144462	0.00650075	-0.0204052	-0.0148731	-0.0441087	-0.0106545	-0.0325462	-0.0193437	-0.00226178	0.0104088
														0.0529432	0.0246231	-0.00416346	-0.114045	0.0628	-0.00176008	-0.011234	-0.0192787	-0.00734227	0.0161943	-0.00705634	-0.000652514	0.000469531
														0.0160375	-0.128619	0.029342	-0.0229491	-0.0103426	-0.0351494	0.0239277	0.0196322	0.002671	0.026994	-0.0041649	-0.0017468	-0.000387214
														0.0361134	0.0568844	-0.0979552	0.0782788	0.00273714	0.0178928	0.0107771	0.0137685	0.0119836	0.00458929	-0.0116963	-0.000905696	0.00677183
														-0.0597756	0.0133374	0.0684832	-0.082711	-0.0450089	0.052842	-0.0231365	0.0121952	0.00605113	-0.0183951	-0.00788918	-0.0047846	0.000145395
														0.108799	0.0258113	-0.0351037	0.0473439	0.0241772	-0.0530423	-0.0309021	0.024106	-8.19705e-05	0.0105411	0.0126364	-0.0077129	0.0016607
														-0.063572	-0.126275	-0.0052333	-0.00900538	-0.0207044	-0.00261072	0.0155285	-0.00224466	-0.00629499	0.0121187	-0.0120779	0.0101824	0.00559308
														0.0362669	0.114603	-0.00242903	0.0107447	0.0405072	0.00799942	0.0513818	-0.0394623	-0.0147739	0.0222786	0.00251162	-0.00353823	0.00618051
														0.0202975	-0.125545	0.00623277	-0.0138578	0.0102399	-0.0197504	-0.0197885	-0.0446592	-0.0113626	-0.035495	-0.0208788	-0.00245142	0.0113133
														0.0515449	0.0208703	-0.00443008	-0.115676	0.0620967	-0.00248217	-0.00977205	-0.0202272	-0.00737478	0.0167655	-0.00695942	-0.00063562	0.000355436
														0.0284951	-0.124438	0.0345386	-0.0230896	-0.00470643	-0.0360859	0.0186749	0.0264288	0.00283064	0.0283865	-0.00561538	-0.002108	0.000201964
														0.0356259	0.0557592	-0.098573	0.0785098	0.0022837	0.0177366	0.0114013	0.013568	0.0120625	0.00476475	-0.0117012	-0.000902331	0.00676617
														-0.0611116	0.0101963	0.0681383	-0.0829352	-0.0459122	0.0521626	-0.0218567	0.0115686	0.00606534	-0.0180246	-0.007742	-0.00475486	5.26023e-05
														0.108817	0.0238836	-0.0355686	0.0475044	0.0237016	-0.0539428	-0.0303451	0.0239219	-6.24132e-05	0.0108715	0.0128487	-0.00777518	0.00161204
														-0.0638071	-0.126411	-0.00514155	-0.00860045	-0.0197086	-0.00163233	0.0138466	-0.0011531	-0.00667351	0.0120772	-0.0129499	0.0106634	0.006064
														0.0350748	0.113003	-0.00272911	0.0104084	0.0400586	0.00742989	0.0542623	-0.0412035	-0.0150786	0.0232457	0.00274599	-0.00359603	0.00619762
														0.0139765	-0.128747	0.00525017	-0.0145	0.00613553	-0.0204641	-0.0143915	-0.0440447	-0.0105831	-0.0322516	-0.0191898	-0.0022428	0.0103183
														0.0535378	0.0262594	-0.00404518	-0.113291	0.0630867	-0.001443	-0.0118709	-0.0188563	-0.00732549	0.0159385	-0.00709638	-0.000659693	0.000519375
														0.0109955	-0.129763	0.0271461	-0.0227992	-0.0125519	-0.0346318	0.0259284	0.0168368	0.00259632	0.0263274	-0.00356846	-0.00159538	-0.000620998
														0.0362097	0.0571072	-0.097831	0.0782317	0.00282719	0.0179236	0.010653	0.0138081	0.0119677	0.00455437	-0.0116951	-0.000906351	0.00677286
														-0.0591879	0.0146851	0.0686163	-0.0825963	-0.0446105	0.0531225	-0.0236816	0.012462	0.00604368	-0.0185503	-0.00795071	-0.00479632	0.000185263
														0.108786	0.0265015	-0.0349346	0.0472833	0.0243463	-0.0527158	-0.0311001	0.0241706	-8.89837e-05	0.0104219	0.0125595	-0.00769007	0.00167805
														-0.0634889	-0.12622	-0.00526334	-0.00913909	-0.0210333	-0.00293531	0.0160856	-0.00260683	-0.00616884	0.0121316	-0.0117875	0.0100219	0.00543631
														0.036668	0.115129	-0.00232593	0.0108578	0.0406531	0.00819276	0.0503869	-0.0388593	-0.0146669	0.0219437	0.00243098	-0.00351781	0.00617352
														0.0232791	-0.123779	0.00669046	-0.0135249	0.0121815	-0.0193722	-0.0223296	-0.0448686	-0.0117136	-0.0369776	-0.0216463	-0.00254646	0.0117673
														-0.0365378	-0.0111123	-0.0292054	0.119034	-0.0625082	0.00140612	0.0042212	0.0225433	0.00591799	-0.015843	0.00578451	-0.000473686	-0.00297128
														-0.00132957	0.0902586	-0.100346	0.0229471	-0.00257586	0.013353	-0.0290883	-0.00673707	0.0101698	-0.036149	-0.00363642	0.000310233	0.00037859
														-0.0269963	-0.0598148	0.0904592	-0.0822825	0.0163643	-0.0285876	-0.0149069	-0.0235617	-0.00717866	-0.00258779	0.00641466	0.000648186	-0.00471371
														0.033735	-0.015491	-0.0344223	0.0998768	0.0631655	-0.0631052	0.015579	-0.01663	-0.00213601	0.00856858	-0.00339972	0.0107039	0.00324
														-0.114522	-0.0251899	0.0148054	-0.0365606	-0.0145595	0.0576414	0.0358258	-0.0255839	-0.00660598	-0.00295006	-0.0185772	0.00826345	-0.000530666
														0.0281338	0.137023	-0.0055858	0.0104216	-6.28301e-05	0.0244922	0.0176939	-0.0107798	-0.00222389	-0.00322544	0.0216952	-0.00468717	-0.000702744
														-0.0828058	-0.0759058	-0.00810257	-0.0110335	-0.0688211	0.0242876	-0.0354861	0.0339086	0.0257009	-0.00288851	-0.00175322	0.00322734	-0.00455702
														-0.0976375	0.0783218	0.00501011	-0.0119951	0.00856932	0.0580122	0.0132845	0.0334641	0.00932376	0.0230379	0.0010813	0.000135866	-0.00734276
														-0.0383041	-0.0152482	-0.0292524	0.11767	-0.0634683	0.000652128	0.00584955	0.0215864	0.00591827	-0.0152979	0.00591945	-0.000446178	-0.00307685
														0.00197705	0.0940073	-0.0965217	0.0231009	-0.000257941	0.0141058	-0.0307833	-0.00519371	0.00975782	-0.0356274	-0.00379317	0.000260005	0.000568975
														-0.027326	-0.0604958	0.0901203	-0.0821392	0.0160276	-0.0286506	-0.0145161	-0.0236538	-0.00714756	-0.00248823	0.00643003	0.000651167	-0.00472458
														0.0343541	-0.0141223	-0.0343168	0.0999812	0.0635559	-0.0628136	0.0150327	-0.0163561	-0.00214692	0.00841964	-0.0034527	0.0106873	0.00327767
														-0.114395	-0.027396	0.014493	-0.0364828	-0.0152058	0.0565368	0.0363957	-0.0257687	-0.00650668	-0.00265491	-0.0182609	0.00818285	-0.000598779
														0.0297642	0.137287	-0.00502938	0.0107973	0.00183233	0.0245287	0.0146947	-0.00922963	-0.0021882	-0.00370248	0.0205792	-0.00453126	-0.00050173
														-0.082912	-0.0799248	-0.00818463	-0.0115619	-0.0684196	0.0221114	-0.031366	0.0312537	0.0247676	-0.00204705	-0.00139856	0.00314233	-0.00458719
														-0.102316	0.0720335	0.00465882	-0.0131419	0.00630762	0.0574492	0.0163076	0.0324862	0.00950765	0.0240847	0.00139346	0.000179628	-0.00765012
														-0.036312	-0.0105905	-0.0291968	0.119195	-0.0623816	0.00150093	0.00401577	0.0226617	0.00591741	-0.0159101	0.00576699	-0.000477107	-0.00295772
														-0.00164163	0.0898934	-0.100694	0.0229297	-0.0027944	0.0132803	-0.0289246	-0.00688195	0.0102074	-0.0361938	-0.00362116	0.000314937	0.000360566
														-0.0269963	-0.0598148	0.0904592	-0.0822825	0.0163643	-0.0285876	-0.0149069	-0.0235617	-0.00717866	-0.00258779	0.00641466	0.000648186	-0.00471371
														0.033735	-0.015491	-0.0344223	0.0998768	0.0631655	-0.0631052	0.015579	-0.01663	-0.00213601	0.00856858	-0.00339972	0.0107039	0.00324
														-0.114541	-0.0247824	0.0148625	-0.0365736	-0.0144398	0.0578429	0.0357194	-0.0255489	-0.00662404	-0.00300435	-0.0186349	0.008278	-0.000518091
														0.0279774	0.136991	-0.00563844	0.0103853	-0.000243056	0.0244875	0.0179783	-0.0109267	-0.00222718	-0.00317992	0.0218002	-0.00470177	-0.000721826
														-0.0827852	-0.0754969	-0.00809342	-0.0109796	-0.0688527	0.0245011	-0.0358916	0.0341686	0.0257906	-0.00297185	-0.00178828	0.00323541	-0.00455346
														-0.0970355	0.0790764	0.0050521	-0.0118507	0.00884583	0.0580666	0.0129085	0.0335759	0.00929867	0.0229029	0.00104255	0.000130437	-0.00730297
														-0.0390539	-0.0170337	-0.029261	0.117032	-0.0638587	0.000325247	0.00655258	0.0211633	0.00591601	-0.0150556	0.00597553	-0.000434083	-0.00312134
														0.00312226	0.0952539	-0.0951416	0.0231411	0.000545775	0.0143588	-0.0313535	-0.00465573	0.00960949	-0.0354265	-0.00384538	0.000242445	0.000634656
														-0.0271616	-0.0601562	0.09029	-0.0822112	0.0161958	-0.0286193	-0.0147113	-0.023608	-0.00716313	-0.00253794	0.0064224	0.000649683	-0.00471918
														0.0348145	-0.0130961	-0.0342348	0.10005	0.0638425	-0.0625896	0.0146223	-0.0161494	-0.00215491	0.00830735	-0.00349207	0.0106739	0.00330558
														-0.114326	-0.0283789	0.0143518	-0.0364441	-0.015493	0.0560369	0.0366465	-0.0258485	-0.00646158	-0.00252271	-0.0181175	0.00814593	-0.000629156
														0.0302502	0.137341	-0.00486077	0.0109086	0.00240316	0.0245352	0.0137881	-0.00876075	-0.00217704	-0.00384558	0.0202391	-0.00448344	-0.000441057
														-0.0828968	-0.081841	-0.00821841	-0.0118129	-0.0681659	0.0210204	-0.0293091	0.0299193	0.0242873	-0.00163052	-0.00122256	0.00309786	-0.00459832
														-0.104731	0.0684515	0.0044577	-0.013753	0.00505075	0.0570466	0.0179479	0.031895	0.00959376	0.0246232	0.0015633	0.000203464	-0.00780728
														0.143369	-0.0213793	0.00620577	0.0069795	0.00486282	0.00979173	0.0043625	0.000318477	0.00246822	-0.000123092	0.000712679	-0.000229751	-0.00027874
														0.143671	-0.0202432	0.00462216	-0.00146044	0.00942623	0.00762994	0.0032592	3.85975e-05	0.0031801	-0.00125336	0.000475572	-0.000181389	-4.7349e-05
														0.0351438	0.104	0.0191275	0.0158771	-0.0395586	0.0300214	0.0632865	-0.0337959	0.0202574	-0.0134884	-0.0136173	0.0134129	0.00203812
														0.10896	0.0818167	0.0273269	0.0133858	-0.00475096	-0.0353734	0.00854599	0.00278438	-0.00946001	-0.00741141	0.0139649	-0.0060826	-0.00458896
														0.125462	0.0384713	-0.0290196	0.0117694	-0.00372142	-0.0392645	0.0126225	0.0203008	-0.0265333	0.0125176	0.00393115	0.0058291	0.00241669
														0.14081	0.0251455	-0.00979773	-0.0119188	-0.00562863	-0.0114841	-0.00358132	-0.00313098	-0.00742638	-0.0169079	-0.000715905	-0.00174437	-0.00396979
														0.143145	0.00430247	-0.00419853	-0.0132146	-0.000455069	-0.00891062	-0.00321079	0.00790103	-0.0136855	0.00615561	-0.011469	0.00184103	-0.00552321
														0.142445	-0.00857153	0.00311183	-0.00618232	0.0118485	0.00627898	0.012561	0.0144075	0.00821878	0.0114519	-0.00851442	0.00233421	0.0032458
														0.141533	0.0179259	-0.00315643	-0.021252	-0.000642469	-0.0102589	0.0120789	0.00347328	-0.0022291	0.00211572	0.00566961	-0.0108807	0.00250805
														0.141664	0.0186801	-0.00438665	-0.0145457	-0.0102435	-0.0143939	0.00106802	0.00894672	-0.0039495	-0.00294359	0.0122637	-0.000218959	0.00526572
														0.133973	0.0204872	-0.0298578	-0.0229622	-0.0188273	-0.0257106	-0.0117137	-0.00293729	-0.012597	-0.00173331	-0.0104484	-0.00248759	0.00433403
														0.134853	0.0160114	-0.0271115	-0.0220219	-0.0218384	-0.0272931	-0.00359239	-0.00203039	-0.017112	0.00346569	0.00125638	-0.00576157	0.00200517
														0.135402	0.0175834	-0.023881	-0.0253331	-0.0283538	-0.0211883	-0.00560899	-0.00103367	-0.00754955	0.00343253	-0.00351732	-0.00229608	-0.00417884
														0.137431	0.0121254	0.00890137	-0.0190138	-0.0226058	-0.0215354	-0.00574185	0.025083	0.0017237	0.00545305	-0.00924049	0.00147144	0.0034859
														0.14016	-0.000503905	0.0263684	-0.00932441	-0.0212405	-0.0110764	0.00918654	0.00749903	-0.00358129	-0.00479152	0.00788924	-0.000345076	0.00208378
														0.14072	0.00802494	0.0269004	-0.00453247	-0.0169745	-0.0131821	0.00802391	0.00292348	-0.00578697	-0.00550309	-0.00566971	0.000672529	-0.00156333
														0.141185	0.00712198	0.0217125	-0.00781691	-0.0198085	-0.0114626	0.00983152	0.00723445	-0.00649906	-0.00260665	0.00187133	0.0010796	0.00111825
														0.0457135	0.0463077	0.010014	0.00689585	-0.0437556	-0.0306327	-0.0560566	-0.00967279	0.0926561	0.0444865	-0.00945459	0.0109474	0.000291628
														0.113281	-0.027298	-0.0265707	-0.0370616	-0.0687536	-0.0228325	0.00117967	0.00254555	-0.00498486	0.0167881	-0.00199908	0.00334026	0.00299
														0.130909	0.00395494	-0.0371119	0.0175287	-0.00437064	-0.00612629	-0.0120279	0.0378149	0.00745929	-0.00988304	-0.0242784	0.000900302	0.00566562
														0.132914	0.000442647	-0.034214	0.0123935	-0.010267	-0.011242	-0.00297493	0.013485	-0.0132337	0.0245786	0.0322375	-0.00145689	-0.00326909
														0.13381	-0.00543471	-0.0274161	-0.0132791	-0.0228291	-0.0243113	-0.0256226	0.0109427	-0.00939459	-0.00816181	-0.0108426	-0.00317882	-0.0145176
														0.137964	0.0125009	-0.00827042	-0.0149093	-0.0286404	0.00158373	-0.00242109	0.0114904	0.0228621	-0.00756276	-0.0148602	0.00117162	-0.000820654
														0.136583	0.0306263	-0.0239774	-0.0140207	-0.0182406	-0.00159003	0.0101366	0.0112668	0.00813003	0.00843703	5.22136e-05	-0.0133224	0.000373884
														0.13674	0.0295539	-0.0230819	0.00304545	-0.019648	-0.0101608	0.0141207	0.00781374	-0.00171999	0.00875211	0.0143721	0.00525998	0.0082181
														0.135983	0.0116506	-0.0356614	0.000290114	-0.0290677	-0.00975285	0.00134996	-0.000310492	-0.0128082	0.00848689	-0.0108231	0.00488456	0.00513727
														0.135137	0.00986325	-0.0259493	-0.00669359	-0.0228902	-0.032549	-0.0162777	0.013184	-0.00341124	-0.00973636	-0.00394575	0.00430048	0.00203054
														0.136609	0.0162987	-0.0159125	-0.0140571	-0.0271877	-0.0284694	-0.00713617	0.00326403	-0.0114167	-0.00907629	0.00485507	-0.00422756	0.000583931
														0.135946	0.0128362	-0.00193219	-0.0156849	-0.0358741	-0.0284714	-0.00344404	0.00729217	-0.00925415	0.000803938	-0.00222169	0.00520086	-0.00822121
														0.139308	0.0160215	-0.00338505	-0.000892861	-0.0329479	-0.0160897	-0.00706752	0.00335572	-0.00211207	0.00786122	-0.00664283	-0.00713612	-0.00126945
														0.138577	0.020577	-0.0147836	0.0052349	-0.0312446	-0.0103912	-0.00502829	0.0051297	-0.0124182	0.00250885	-0.00280113	0.00675957	0.00462919
														0.138612	0.0159522	-0.0180758	0.00590615	-0.0293739	-0.0151994	-0.000516417	0.00102108	-0.0156063	-0.00424279	-0.00633304	-0.00248323	0.00345818
														0.0583226	0.0927375	0.0379355	-0.00216114	-0.0563663	0.0123192	0.0212182	-0.0545294	0.0231057	0.0213121	-0.000133977	0.0070994	-0.00277027
														0.117178	0.0762866	-0.015103	-0.0146008	-0.0265444	-0.00576135	-0.00766542	0.0200176	0.00342545	-0.00132001	0.000301404	-0.00480847	0.00433404
														0.124488	0.0334302	-0.0475255	-0.00256522	-0.0263701	-0.0344738	0.00703009	-0.000918509	-0.019948	-0.00145693	0.00264601	0.0046657	0.00111638
														0.138324	0.0315876	-0.0156239	-0.0138488	-0.00925772	-0.0108438	-0.0130081	-0.00250529	-0.0162983	-0.00413878	0.00172137	-0.00208833	-0.00288517
														0.140548	-0.00302357	-0.0157729	-0.0168781	-0.00813475	-0.018302	-0.00248944	0.0104239	-0.0108035	0.00621621	-0.0136707	0.00214544	-0.00921462
														0.142008	0.00192554	-0.0243201	-0.0103725	-0.000219338	0.00817724	0.00367173	0.00162618	0.0125748	0.00204126	-0.0108639	0.00141742	0.0031441
														0.13994	0.0255801	-0.0160882	-0.0234357	-0.00669308	0.0059893	-0.00146127	0.00662894	-0.00369481	0.00182752	0.00326667	-0.00573709	0.00339088
														0.140821	0.0263185	-0.00879216	-0.0137597	-0.00868682	-0.0129828	-0.00451503	0.00905499	-0.00206207	-0.00319756	0.00789169	0.000226398	0.005604
														0.134062	0.0200125	-0.0319536	-0.0211941	-0.0241652	-0.0180473	-0.0108184	-0.0040143	-0.0151281	0.00269508	-0.0100642	-0.00240159	0.0038522
														0.135044	0.016847	-0.0280395	-0.0140414	-0.0186843	-0.03171	-0.00595866	-0.00508809	-0.015709	-0.00557502	0.00425001	-0.00514808	0.00128693
														0.137776	0.0130349	-0.0197114	-0.0206489	-0.0276205	-0.0200028	-0.00509852	0.000920294	-0.00362487	0.00394207	-0.0062514	0.000441266	-0.00440912
														0.137912	0.0126294	-0.00227781	-0.0205675	-0.026628	-0.0202521	-0.00698805	0.0176074	-0.00514091	0.00716894	-0.00802736	0.00156261	0.00376741
														0.141656	0.00301963	0.0181662	-0.00608152	-0.0231222	-0.0118931	0.00448689	0.00793443	-0.00252075	-0.00381496	0.00379531	-0.00194849	0.00185855
														0.141757	0.00794128	0.0172345	-0.000244587	-0.0234503	-0.0123415	0.00625404	0.00213795	-0.00582904	6.48436e-05	-0.00165416	-0.00225747	0.00112435
														0.142563	0.00737071	0.0114327	-0.00860693	-0.0197203	-0.0107604	0.00546444	0.00447826	-0.00688076	-0.00632178	-0.000905371	0.00427023	0.00039712
														0.145058	0.00712092	-0.00636967	-0.00807001	-0.00491304	-0.00398883	-0.000197188	0.000879685	-0.00191132	-0.000128828	-0.00112828	-0.000322501	0.000355735
														0.142617	0.0183232	-0.0197614	-0.0117391	0.000462824	-0.00605153	-8.86678e-05	-0.00134426	-0.0012253	0.000112652	-0.000634066	0.000320246	1.05109e-05
														0.144171	0.0170017	-0.00959308	-0.00594337	-0.00543599	-0.00295392	3.9066e-05	-0.000304966	-0.00173337	0.000316554	-0.00098615	0.000147573	0.000166401
														0.141551	0.0286784	-0.0178667	-0.00420807	-0.00510822	-0.00257368	0.00152714	-0.0027416	-0.00101452	0.00169387	-0.0010375	0.000781695	1.02103e-05
														0.142145	0.0285998	-0.0118117	-0.00321784	-0.00747185	-0.00128509	0.00130336	-0.00249222	-0.000816053	0.00166492	-0.00139962	0.000776771	0.000118937
														0.13937	0.0381994	-0.0151986	-0.00116209	-0.00897932	-0.000340042	0.00291583	-0.00501247	0.000360365	0.00309797	-0.00168518	0.00132348	0.00010741
														0.139058	0.0398606	-0.0118091	-0.00114239	-0.0107206	0.000442487	0.0030746	-0.00578463	0.00100347	0.00350652	-0.00209084	0.00135875	0.000218509
														0.136356	0.0470218	-0.0122336	0.000126408	-0.012745	0.00131099	0.00436062	-0.00819686	0.00244644	0.00491169	-0.00262991	0.00177119	0.000273481
														0.13518	0.0498177	-0.00999698	-9.16662e-06	-0.0145616	0.0020047	0.00487092	-0.00960695	0.00350258	0.00554015	-0.00311694	0.00203028	0.000399171
														0.132573	0.055082	-0.00894656	0.000604969	-0.016773	0.00283247	0.00593293	-0.0118038	0.00502925	0.00681151	-0.00360219	0.00233813	0.000424195
														0.130754	0.0581682	-0.00694595	0.000527976	-0.0187329	0.00355256	0.00665977	-0.0135618	0.00628614	0.00774433	-0.00418591	0.00254861	0.000522332
														0.128144	0.0622307	-0.00541495	0.000743659	-0.020836	0.00426674	0.00762079	-0.0155261	0.00769825	0.00891135	-0.00468106	0.00289535	0.00059274
														0.125883	0.0652303	-0.00357921	0.000656884	-0.0228052	0.00499201	0.00835936	-0.0172965	0.00895395	0.00993225	-0.00512058	0.00319894	0.000586592
														0.123233	0.068481	-0.0018365	0.000701004	-0.0247679	0.00560647	0.0092187	-0.0191354	0.0102468	0.0109946	-0.0054809	0.00347345	0.000596192
														0.144969	-0.00307655	0.0088095	-0.00685238	-0.00251121	-0.00632989	0.00522265	0.00412295	-0.00141513	0.000341078	-0.000586826	-0.00101606	0.000380592
														0.145189	0.00205965	0.00233129	-0.00902715	-0.00301718	-0.00601355	0.00410383	0.00285736	-0.00131583	4.98881e-05	-0.000716454	-0.000824102	0.000345436
														0.144976	0.00565624	0.00294527	-0.00899091	0.00136523	-0.00754937	0.00589174	0.00283218	-0.00159303	-0.000610789	-0.000217433	-0.000597435	5.10636e-05
														0.144767	0.00980613	0.00262878	-0.00707048	0.00310997	-0.00790042	0.00706035	0.00268491	-0.00183319	-0.00104896	0.000126115	-0.00024865	-0.00020979
														0.144388	0.0140667	0.00288482	-0.00430766	0.00444984	-0.00802541	0.0086389	0.0023232	-0.00222843	-0.00145831	0.000376488	0.000145215	-0.000364221
														0.143833	0.0182055	0.00325878	-0.00133538	0.00526388	-0.00780748	0.0104704	0.00194745	-0.00251925	-0.00177763	0.000532508	0.000663495	-0.000451584
														0.143052	0.0224276	0.00380632	0.00158368	0.00583569	-0.00755199	0.0123908	0.00127747	-0.00281772	-0.00208243	0.00065845	0.00105882	-0.000677848
														0.14211	0.0263742	0.00454449	0.00426365	0.00606541	-0.00722496	0.0143959	0.000455499	-0.00299593	-0.00244963	0.000663743	0.0014793	-0.000778496
														0.140957	0.0304188	0.00535999	0.00665423	0.00611761	-0.006801	0.0164831	-0.000488313	-0.00306491	-0.0027146	0.000536139	0.0019699	-0.000812887
														0.139687	0.0341352	0.00625795	0.00877628	0.00605906	-0.00634864	0.018582	-0.00162871	-0.00310095	-0.00306079	0.000333888	0.00238258	-0.00081588
														0.138246	0.0378967	0.00724013	0.0106909	0.00573066	-0.00583175	0.0206303	-0.00283478	-0.00300889	-0.00332927	0.000209595	0.00285756	-0.000824453
														0.136692	0.0414449	0.00818311	0.0124388	0.00538193	-0.00533158	0.0226688	-0.00405308	-0.0028748	-0.00364788	-0.000128658	0.00323366	-0.00079624
														0.135027	0.0448606	0.0091546	0.0139418	0.00474362	-0.00473247	0.024701	-0.00542121	-0.00264087	-0.00395024	-0.000505837	0.00367354	-0.000706416
														0.133238	0.0481547	0.010261	0.0151773	0.00402637	-0.004099	0.0267414	-0.00693414	-0.0023646	-0.00418228	-0.00082102	0.00414804	-0.000633366
														0.131321	0.051387	0.0112629	0.0163184	0.00327996	-0.00339475	0.0287592	-0.00835449	-0.0020653	-0.00442475	-0.00127828	0.00451534	-0.000517732
														0.134946	-0.0224285	-0.0289834	0.022897	-0.027015	-0.00429952	-0.0114794	0.0117405	0.00930848	0.00698436	-0.000286062	0.00340076	-0.00125068
														0.144907	-0.000360929	-0.00751019	-0.00709068	-0.00939677	-0.00561225	0.00132942	0.00364295	0.00104991	0.00112513	-0.0015386	-7.22296e-06	9.64548e-05
														0.14149	-0.0119179	-0.0213099	-0.0022345	-0.0179406	-0.00877408	-0.00746802	0.0072038	0.00885906	0.00500436	-0.00247658	0.00273111	-0.000467621
														0.14334	-0.00545663	-0.0124515	-0.00837091	-0.0152259	-0.00798417	-0.00292499	0.00703172	0.00764982	0.00434482	-0.00306694	0.00162581	-9.12569e-05
														0.140607	-0.0113296	-0.0189768	-0.00633432	-0.0209963	-0.00935144	-0.00883972	0.00770918	0.0132363	0.00850422	-0.00432347	0.00363457	-0.000339074
														0.140798	-0.00899152	-0.0157165	-0.00821768	-0.0210163	-0.0098242	-0.00785786	0.00770859	0.015149	0.00985964	-0.00506418	0.00363233	-0.000198115
														0.138606	-0.0109193	-0.0176544	-0.00747028	-0.0241999	-0.0109839	-0.0115276	0.0071939	0.0200747	0.0136705	-0.00629649	0.00505585	-7.08e-05
														0.137715	-0.00945678	-0.0158643	-0.00820073	-0.0251951	-0.0118871	-0.0124309	0.00660728	0.0236561	0.0158897	-0.00727628	0.00559484	6.2702e-05
														0.135589	-0.00911223	-0.0156159	-0.00798813	-0.0273446	-0.0129954	-0.0149762	0.00563282	0.0285078	0.0191916	-0.00843608	0.00666134	0.000198709
														0.133891	-0.00748586	-0.0139653	-0.00832892	-0.028524	-0.0140188	-0.0166287	0.00476073	0.0327975	0.0216234	-0.00953571	0.00731338	0.000460115
														0.131561	-0.00595161	-0.0127562	-0.00827328	-0.0300311	-0.0149845	-0.0187982	0.0036516	0.0375271	0.0242844	-0.0105225	0.00820403	0.000611416
														0.129295	-0.00385659	-0.0109436	-0.00830286	-0.0311541	-0.0158608	-0.0205573	0.00263245	0.0419357	0.0265162	-0.0114131	0.00891549	0.000721412
														0.126676	-0.00175309	-0.00930744	-0.00821284	-0.0323218	-0.0167426	-0.0224782	0.00163761	0.0462625	0.0286767	-0.0122707	0.00966894	0.000911323
														0.124027	0.000542751	-0.0074606	-0.00810531	-0.0332798	-0.0175006	-0.0241793	0.000708839	0.0503513	0.0304874	-0.0129808	0.0103265	0.00108409
														0.121216	0.00289278	-0.00566565	-0.00790487	-0.0341416	-0.0181093	-0.0258773	-0.000176241	0.0542887	0.0321156	-0.0135708	0.010973	0.00125603
														0.145199	-0.00278458	-0.00026947	-0.00856391	-0.00736519	-0.00408732	0.0012562	0.00205854	-0.000893029	0.000239378	-0.00135166	-0.000713614	0.000644906
														0.145138	0.00444411	-0.0044795	-0.00926208	-0.00545627	-0.00429654	0.0001324	0.00120391	-0.00139081	-4.22635e-05	-0.00125225	-0.000474252	0.000421918
														0.144717	0.00799162	-0.00749486	-0.0118229	-0.00376881	-0.00494423	0.000179696	0.000572538	-0.000855961	-0.00010092	-0.00124183	-0.000193538	0.000393239
														0.144441	0.0120949	-0.00883839	-0.0108435	-0.00402218	-0.00455148	0.000361921	4.43769e-06	-0.000834883	0.00012717	-0.00116128	2.85489e-05	0.000203635
														0.144003	0.0163617	-0.0100783	-0.00983201	-0.00477516	-0.00393849	0.000878511	-0.000737788	-0.000535199	0.000396228	-0.00115931	0.000275965	0.000150658
														0.143473	0.0205607	-0.010536	-0.00855169	-0.00589516	-0.00329269	0.00149546	-0.00155358	-0.000144115	0.00089639	-0.00123104	0.000561729	2.22191e-05
														0.142796	0.0248053	-0.0105426	-0.00730547	-0.00711606	-0.0026221	0.00219309	-0.00262385	0.000440661	0.00148275	-0.0012645	0.000771954	6.09096e-05
														0.14197	0.0289097	-0.0101922	-0.00635905	-0.00855909	-0.00200355	0.00288806	-0.00374228	0.00116569	0.00211515	-0.00152512	0.00100174	4.35996e-05
														0.140976	0.0329667	-0.00957045	-0.00566174	-0.0101058	-0.00136916	0.00372395	-0.00501458	0.00201	0.00280111	-0.00174081	0.00130549	1.32807e-05
														0.139858	0.0368335	-0.008583	-0.0050699	-0.0117713	-0.000814979	0.00447312	-0.00644446	0.00294557	0.00357239	-0.00185505	0.00149974	-1.25487e-05
														0.138588	0.0405255	-0.00749758	-0.00460918	-0.0135111	-0.000236282	0.00530022	-0.0079641	0.00412661	0.00434686	-0.00215613	0.00176637	1.16089e-05
														0.13718	0.0440791	-0.00614042	-0.00430864	-0.0153001	0.000280151	0.00609961	-0.00952745	0.0052469	0.00519274	-0.00247805	0.002013	6.69096e-05
														0.135633	0.0474256	-0.00474347	-0.00412351	-0.0171813	0.000836651	0.00693745	-0.0111649	0.00651709	0.00598887	-0.00270316	0.0022471	3.4582e-05
														0.133988	0.0505467	-0.00316524	-0.0039848	-0.0190652	0.00136021	0.00774379	-0.012796	0.00778175	0.00679421	-0.00297641	0.0024639	4.17891e-05
														0.132154	0.0536198	-0.00161007	-0.00397937	-0.0209476	0.0019444	0.00860551	-0.0144926	0.00907975	0.00769445	-0.00323626	0.00271673	0.000105769
														0.115842	0.067166	0.0337817	0.000340544	-0.0210144	0.0121861	0.037858	-0.00583103	-0.000304374	-0.0104008	-0.0017605	0.00171734	-0.000869023
														0.116875	0.0696206	0.0370032	0.00320932	0.0174359	-0.00929818	-0.0153579	0.0171877	-0.0173491	-0.00949619	0.00377212	0.00485021	-0.00268617
														0.129028	0.0129637	-0.0284288	-0.0318832	-0.0194081	-0.0398779	-0.00290014	0.00150757	-0.0196405	0.0094726	-0.0111263	-0.00337985	0.00388424
														0.134527	-0.0106866	0.00800241	-0.0391502	-0.0298527	-0.0210833	0.000173823	-0.0089358	-0.00388992	0.000650874	0.000371697	-0.0021421	0.000187721
														0.142284	-0.0160659	0.0105529	-0.0111973	-0.00967219	0.000664889	-0.000263602	0.0144476	0.00409278	0.00914971	0.00976666	-0.000610128	0.00236903
														0.141562	-0.0208791	0.0143231	0.00175126	-0.00388396	0.0127484	0.0111545	0.0106438	-0.00269587	-0.0106713	-0.00131904	0.00432294	0.00189864
														0.141413	-0.00740169	-0.00421016	0.022814	-0.0139458	0.0164842	0.00804863	0.000308062	-0.00315608	-0.00349442	0.00359455	-0.0093383	-0.000604291
														0.141929	-0.00574975	-0.00559171	0.0218575	-0.0141928	-0.0155991	0.00438315	-0.00343739	-0.00111542	-0.00051856	-0.00863447	-0.00089332	-0.00237509
														0.11865	0.00025988	0.0695662	-0.0363042	0.00575429	0.0131237	-0.0168907	-0.000479555	-0.016721	0.0149969	-0.00297389	0.00193145	0.00105819
														0.115022	0.0614135	0.0443362	-0.0158835	0.0219708	0.0282566	-0.0204147	0.00860331	-0.0123225	0.00806215	-0.00425339	0.000411254	0.0041997
														0.115108	-0.012097	-0.0287187	-0.0515205	-0.043943	-0.036434	-0.0161988	-0.00637584	-0.0259164	-0.00518846	-0.00968207	0.00107133	0.00374581
														0.126152	-0.0169199	0.0389394	-0.0170291	-0.0386147	-0.0137365	-0.00949369	0.00184887	-0.0123825	-0.00723695	0.0322545	0.0140142	0.00466241
														0.122158	-0.0331075	0.0114392	0.0139921	-0.0472935	0.0306275	0.013728	-0.00778446	0.00884968	-0.0114311	0.0166252	-0.0305865	-0.00736265
														0.128159	-0.0295351	0.0362126	0.0379642	-0.0173222	0.020523	0.0162764	-0.00293929	0.00198615	-0.00581785	-0.00710639	0.0105606	-0.00012647
														0.115249	-0.0275015	0.0165111	0.0699421	-0.0344357	0.0264593	-0.00669147	0.00300822	0.000712029	0.00674164	0.00631872	0.00294821	0.00259702
														0.114616	-0.0173455	-0.00755565	0.0679073	-0.0454585	0.0102058	-0.000778506	0.0148861	-0.0228425	-0.0107739	0.00620086	0.00717706	0.00419067
														0.121792	0.041862	0.049551	-0.0214011	-0.0138694	0.0142995	0.0350297	0.00071352	-0.00855908	-0.00666583	-0.00130811	0.0011042	-0.000541941
														0.106142	0.0826213	0.0352995	6.55505e-05	0.0262837	0.00751539	-0.0249089	0.0160509	-0.0148382	-0.00664648	-0.00252169	0.00284548	0.0012641
														0.129244	0.0109884	-0.00972772	-0.0391688	-0.0139003	-0.0421689	-0.0068159	-0.000608998	-0.0246388	0.00890426	-0.0079262	-0.00351968	0.00329498
														0.132097	-0.0103409	0.0111512	-0.0450539	-0.03263	-0.0190745	0.00167914	-0.00888691	-0.00301592	0.00327472	0.00049853	-0.00171051	0.000477512
														0.14202	-0.0148011	0.0158315	-0.0140737	-0.0103855	0.00679018	0.00478603	0.00105646	0.00817392	0.00293888	0.0120111	-0.0028318	0.0011253
														0.138231	-0.0284262	0.0248759	0.00183812	0.0111185	0.0114691	0.0171827	0.0052349	-0.00261332	-0.0089769	-0.0049072	0.0039488	0.00113706
														0.134562	-0.0305121	0.0138338	0.0192928	-0.0133835	0.03369	-0.00248682	-0.00114514	-0.0166478	-0.00626301	0.000303021	-0.00131567	-0.00174015
														0.13763	-0.00280336	-0.00797816	0.023331	-0.0235833	0.0035261	-0.0107409	0.0126804	-0.0143941	-0.00863601	0.0214758	0.00934873	0.00335927
														0.124417	0.0518473	0.0455236	-0.0163719	-0.0162988	0.00790041	-0.00528501	-0.00923445	-0.0140774	0.00967983	0.000317896	0.00139549	-0.00102499
														0.129148	0.0515374	0.0300417	-0.00839269	0.0113212	0.00980802	-0.0133545	0.0170302	-0.0150716	0.00284085	-0.00153738	0.00236272	0.000278018
														0.119555	0.00310289	-0.0404913	-0.0428404	-0.0382166	-0.0349794	-0.0113317	-0.0047623	-0.0205193	-0.00154205	-0.0138344	-0.00118018	0.00387995
														0.132905	-0.01371	0.0257683	-0.0202964	-0.0348365	-0.0177175	-0.00511026	0.000677208	-0.00998063	-0.00146799	0.0235756	0.00954698	0.00373932
														0.133121	-0.02629	-0.00295216	0.00520912	-0.0414076	0.0206992	0.00506071	0.0028892	0.00324834	-0.00588711	0.0191821	-0.0142732	-0.00148331
														0.136862	-0.0245831	0.0163567	0.0283514	-0.0158364	0.0103685	0.0166777	0.00808566	-0.000209667	-0.0070383	-0.00917246	-0.00137578	-4.77565e-05
														0.126893	-0.0219388	0.00719052	0.0580096	-0.0258227	0.0179704	-0.00609074	-0.00946949	0.00262022	0.00447399	-0.00819584	-0.00449825	-0.00366434
														0.128074	0.00100537	-0.0107105	0.063301	-0.0221955	-0.00254742	0.0043016	0.00632695	-0.00869568	-0.00270751	0.00567784	0.0067008	-0.000979443
														0.12804	0.05002	0.0383012	-0.0067318	-0.0150343	0.0107511	0.0203625	-0.00659357	-0.00542819	-0.00191231	0.000149125	0.00133781	-0.0011023
														0.118976	0.0665367	0.0368868	4.7854e-05	0.0191602	-0.00155798	-0.0171407	0.0168258	-0.0177423	-0.00484416	0.0011762	0.00369387	-0.00120839
														0.12563	0.00844049	-0.0335782	-0.0390462	-0.0265595	-0.0374766	-0.00594754	-0.00129052	-0.019763	0.00533771	-0.0122484	-0.00264086	0.00388953
														0.134329	-0.0129089	0.0128472	-0.0348641	-0.0327536	-0.0212192	-3.47576e-05	-0.00667014	-0.00562499	0.00129973	0.00696615	0.00119561	0.00139728
														0.142029	-0.0126423	0.0066363	-0.00777748	-0.0178009	0.0111622	-0.0032252	0.0102688	0.003721	0.00145324	0.0147775	-0.00368214	0.00158207
														0.137525	-0.0325486	0.0196533	0.0129352	-0.00837648	0.0106803	0.0169025	0.0124491	-0.00380997	-0.00850448	-0.00188678	0.00134645	0.00098536
														0.136243	-0.0165182	-0.00301512	0.0374432	-0.0204028	0.0198552	0.00234176	-0.00747537	-0.000852477	-0.00401772	-0.00548587	-0.00844122	-0.00286901
														0.137874	-6.34169e-05	-0.0050921	0.0425603	-0.0158365	-0.0075939	0.00188444	0.00332765	-0.00488359	-0.0037354	0.0031968	0.00461127	-0.00233331
														0.117311	0.0417224	0.0579138	-0.0313466	-0.0150637	0.0136334	0.0278564	0.00359481	-0.0132588	-0.00341185	-0.00304404	0.0025496	-0.000396583
														0.109163	0.0773647	0.0379302	-0.00250355	0.0261304	0.0139762	-0.0244576	0.0146923	-0.013132	-0.00310751	-0.00358045	0.00230175	0.00223641
														0.124648	0.00382233	-0.0178047	-0.0466701	-0.0244729	-0.0414482	-0.00991215	-0.00349357	-0.0249956	0.00544346	-0.00996263	-0.00243006	0.00323674
														0.132667	-0.0119142	0.017466	-0.0382653	-0.034393	-0.0188696	-8.93368e-05	-0.00461926	-0.00602101	0.00322994	0.0104967	0.00327776	0.0021339
														0.13912	-0.0209447	0.0131497	-0.00834864	-0.0222695	0.0166902	0.00503091	-0.00290494	0.00974712	-0.0053613	0.0136227	-0.00947686	-0.00110582
														0.133647	-0.0367476	0.0317211	0.0157951	0.00438523	0.0132172	0.0201952	0.00673419	-0.00558438	-0.00705388	-0.00669235	0.00192867	-0.000154041
														0.131286	-0.026227	0.010621	0.0415705	-0.0205715	0.0295043	-0.00572161	-0.00346086	-0.0052177	-0.00589906	0.00589252	0.0066458	0.000460503
														0.12892	-0.0102295	-0.0101635	0.0433785	-0.0349766	0.00995712	-0.00894713	0.0153847	-0.0195406	-0.00993822	0.0192815	0.00545506	0.003587
														0.122548	0.0400735	0.0500202	-0.0232315	-0.0134391	0.0142288	0.0326753	0.00105146	-0.00940391	-0.00601986	-0.000885491	0.000954919	-0.0006734
														0.105377	0.0831522	0.0350474	2.49006e-05	0.027036	0.0092161	-0.0254624	0.0163143	-0.014611	-0.00604352	-0.00278473	0.00265834	0.00151221
														0.129047	0.0108774	-0.00939409	-0.0400961	-0.0140114	-0.0418544	-0.00761311	-0.000855436	-0.0248509	0.00825187	-0.00783194	-0.00357141	0.00322126
														0.131971	-0.010553	0.0115284	-0.0450532	-0.0329003	-0.0191315	0.00180695	-0.00865456	-0.00320496	0.0036738	0.000918155	-0.00149302	0.000609543
														0.141859	-0.0145845	0.0160908	-0.0139842	-0.0110327	0.00829065	0.00449086	0.000150634	0.00863211	0.00161165	0.0124959	-0.00286781	0.00103198
														0.137353	-0.0304691	0.0261796	0.00287327	0.0118002	0.0111742	0.0186053	0.00488667	-0.0025112	-0.00867903	-0.00537178	0.00329585	0.000922543
														0.133764	-0.0310274	0.0146234	0.0208108	-0.0132802	0.0349007	-0.00319663	-0.00108159	-0.0169247	-0.00656938	0.00198584	0.00103201	-0.00122665
														0.136187	-0.00327474	-0.00841813	0.0248971	-0.0258156	0.00556429	-0.0119495	0.0139953	-0.016279	-0.00937718	0.0226087	0.00898981	0.00386729
														0.122019	0.0599813	0.0417201	-0.0121459	-0.0210784	0.00780454	-0.00117935	-0.0108476	-0.0127675	0.00836729	-0.000495826	0.00307073	-0.00172589
														0.13018	0.0493522	0.0300964	-0.00751536	0.00981303	0.00547107	-0.0116229	0.0190374	-0.0161044	0.00272685	-0.000881585	0.00286113	-0.000295647
														0.12043	0.005127	-0.0415434	-0.0410472	-0.0364214	-0.0353263	-0.0103622	-0.00493194	-0.0197021	-0.000762426	-0.0139087	-0.00136787	0.00369585
														0.133803	-0.014321	0.0227937	-0.0220635	-0.0342908	-0.0192946	-0.0039566	-0.000633952	-0.00905801	-0.000820733	0.020228	0.00787747	0.00337624
														0.135615	-0.0231521	-0.00290045	0.00307201	-0.0372723	0.0192601	0.0027223	0.00539958	0.00243993	-0.00366772	0.0184278	-0.0119477	-0.000685719
														0.137308	-0.0256076	0.0147147	0.0258683	-0.01641	0.0103919	0.0158074	0.0100585	-0.00107184	-0.00861781	-0.00671486	-0.000189896	0.000634151
														0.12965	-0.0192592	0.0035597	0.0543137	-0.0241986	0.0167797	-0.00240803	-0.0097276	0.00239675	0.00486711	-0.0070105	-0.00653378	-0.00357975
														0.130625	0.00207133	-0.0102609	0.0592628	-0.0204329	-0.00473877	0.00471157	0.00324228	-0.00782336	-0.00181033	0.00146781	0.0044641	-0.000789644
														0.138575	-0.0313552	-0.0134318	-0.00577198	0.0275482	0.00137543	-0.00149839	0.00508068	0.000149388	-0.0071384	0.00201505	-0.000571621	-0.00045813
														0.138711	-0.0197518	-0.0291865	0.00810256	0.0206399	0.0121937	0.00823602	-0.00345896	-0.00453826	-0.00330236	-0.00113675	0.00245224	-0.0015961
														0.143307	0.0141078	-0.0120704	-0.00528986	-0.00445594	0.0093027	0.00949731	-0.0034793	0.00963464	-0.00524566	-0.000383444	0.00227437	-0.000523966
														0.143498	0.000649599	-0.00426871	0.0148679	0.00307296	0.0118486	0.00432312	-0.0113694	0.00566033	0.00789496	0.00147758	0.000424354	-0.00428405
														0.138553	0.0192086	0.0216364	-0.0056234	-0.0237361	0.0172821	0.000711035	-0.00834257	0.00189828	0.0155554	-0.000371751	-0.000295013	-0.000810128
														0.141998	0.00657331	0.00860141	-0.000786262	-0.0097189	-0.00474732	-0.00453063	-0.0250777	0.010345	0.0035418	0.00808234	-0.000369396	-0.00341247
														0.140179	-0.0157668	0.00211123	0.00497254	-0.00548178	-0.00288788	-0.0141215	-0.025285	0.0168537	-0.000889887	0.0105923	-0.00626188	-0.00172509
														0.139959	-0.0197107	-0.00549067	-0.00230091	0.00419721	-0.0161927	-0.0154864	-0.0180694	0.0147187	-0.00362816	0.0110434	-0.00548809	-0.00196032
														0.136529	-0.0346323	-0.00266883	0.00492694	0.0216276	-0.0188764	-0.00756832	-0.00908349	0.00939419	-0.015655	0.00814687	-0.00229574	0.00213264
														0.139777	-0.0347729	0.0133566	0.00483515	0.00944735	-0.00383637	-0.00731677	0.00101613	0.0100555	0.00315601	0.0024644	-0.00426276	-0.00142307
														0.0153637	-0.0522612	-0.0747365	-0.0511639	0.0764294	-0.0471025	-0.0252749	0.0213929	-0.00938856	-0.0248523	0.0136513	-0.00434214	-0.00248397
														0.0207183	-0.0056926	-0.127622	0.0390655	0.020373	-0.00373401	0.0368688	-0.0169416	-0.0261463	0.0105984	-0.00310022	0.00924935	-0.0016598
														-0.0702274	0.0997881	-0.0400594	-0.0393983	0.0111638	0.0130816	0.0209171	-0.00280675	0.0437289	-0.0201946	0.00592791	0.0100065	0.00114305
														-0.0262497	0.0298581	-0.0841727	0.0269095	0.0894298	0.00341884	0.00554976	-0.0356734	0.0164353	0.0413874	0.00345543	-0.00939587	-0.0214141
														-0.0412862	0.0964071	0.0315438	-0.0276029	0.00248153	0.0795503	-0.0307063	0.0280013	-0.0105128	0.0123217	-0.0117635	0.00417273	0.00300001
														-0.0375268	0.114466	-0.0191884	0.0349358	0.0511982	0.0154291	0.0249482	-0.0284554	0.0115769	0.0229111	0.00133064	0.0119078	-0.0071349
														-0.0768517	-0.0471348	-0.0413181	0.0526197	-0.0218809	0.0626102	0.00189763	-0.0599964	0.000958452	0.00624795	-0.000250222	-0.0235274	0.00669918
														0.0518042	0.0714606	-0.0989336	-0.0327757	0.00671196	-0.0156588	-0.00811731	-0.0268384	-0.0138313	0.0153663	0.0326337	-0.00329337	-0.00349914
														-0.10135	-0.0014783	0.0187055	-0.00401242	0.0944613	0.00204218	0.00505522	-0.0206288	0.0295755	-0.0186821	0.000576212	-0.000913275	-0.00112798
														0.064597	0.00920707	0.00213802	0.0318219	-0.0789875	-0.0156205	-0.0894127	0.016145	-0.0116813	-0.0224508	-0.00578916	-0.0151896	-0.0180697
														-0.0140974	0.0077567	-0.114998	-0.0241946	0.0801683	-0.0187788	-0.0121778	-0.000490886	-0.00558025	-0.011054	0.00800519	0.000440268	-0.00546145
														0.0893408	0.0931532	0.0258513	0.00603872	-0.0428909	0.0044861	0.0016809	-0.0397892	0.0105485	0.0175645	-0.000279497	0.0035191	-0.00150736
														0.134798	-0.0425941	-0.000300246	0.00740113	0.0246166	0.0232999	0.00629132	0.00145796	0.00355234	-3.23828e-07	0.00120387	-0.000111462	-0.000358534
														0.134799	-0.0425917	-0.000308333	0.00740429	0.024616	0.0232987	0.00629042	0.00146258	0.00355359	-3.79658e-06	0.00120188	-0.000111604	-0.00035778
														0.134473	-0.041371	-0.0112575	0.0125924	0.0245238	0.0189499	0.00486218	0.0103646	0.00589126	-0.00574954	-0.00209042	0.000231293	0.000867662
														0.134799	-0.042598	-0.000344618	0.00741493	0.0246055	0.0232891	0.00629306	0.00147954	0.00355919	-1.56684e-05	0.00119346	-0.000111569	-0.000355839
														0.134287	-0.0411559	-0.0128696	0.013329	0.0243713	0.0180953	0.00471265	0.0118431	0.00622712	-0.0066119	-0.00259784	0.000268599	0.00105734
														0.134717	-0.0148848	-0.0502807	0.00363628	0.0159442	0.00729812	0.00024415	0.00261332	0.00335449	-0.0010716	-0.00205905	-0.000164509	-0.00134011
														0.134724	-0.0148936	-0.0502664	0.00362773	0.0159308	0.00729788	0.000255158	0.00260359	0.00334407	-0.00105592	-0.00204948	-0.000145724	-0.00132725
														-0.134831	0.0139702	0.0501199	-0.00374678	-0.0161911	-0.00743391	0.000102073	-0.00277613	-0.00333821	0.00116073	0.00209098	0.000169239	0.00131112
														0.134733	-0.0147879	-0.0502487	0.0036636	0.0159885	0.00730121	0.000201135	0.00263408	0.00334583	-0.00108118	-0.00206905	-0.000187682	-0.00132486
														-0.134791	0.01429	0.050178	-0.0037119	-0.0161051	-0.00738705	-2.00959e-05	-0.00272107	-0.00334954	0.00113206	0.00207841	0.000163359	0.00131824
														0.134752	-0.0426878	-0.000108823	0.00740769	0.0246369	0.023363	0.00631323	0.00145221	0.00355323	2.61573e-06	0.00121459	-0.000112617	-0.000353687
														0.134753	-0.0426851	-0.000117357	0.00741107	0.0246362	0.0233617	0.00631221	0.00145684	0.00355458	-5.82389e-07	0.00121258	-0.000112634	-0.000353104
														0.134583	-0.0410457	-0.0117456	0.0124803	0.0244211	0.0188299	0.00488793	0.0103039	0.00585817	-0.00573007	-0.00210268	0.000222937	0.000845334
														0.134754	-0.0426909	-0.000155913	0.00742165	0.0246253	0.0233512	0.00631459	0.0014738	0.00356	-1.2534e-05	0.00120436	-0.000112545	-0.000351129
														0.134426	-0.040726	-0.0134391	0.013159	0.0242138	0.0179666	0.00487027	0.0117798	0.00617442	-0.00662218	-0.00262085	0.000253845	0.00103269
														0.143947	0.0140995	-0.00846925	-0.00894938	-0.00362052	-0.00296781	-0.00767701	0.00850845	0.00336908	-0.000549385	9.76666e-05	-0.00280951	0.000466082
														-0.141599	0.0152817	0.00738283	-0.00294601	0.0240273	0.0106595	-0.0104218	0.00331751	0.00870491	-0.00307819	0.000813215	-0.000830495	0.000275153
														0.143728	-0.0200819	0.00409394	0.000448893	0.00869626	0.00825343	0.003487	-4.81615e-05	0.00295233	-0.00111492	0.00056144	-0.000155495	-0.000161749
														0.11214	0.0576064	0.043288	-0.0536916	0.0097723	-0.000856162	-0.0194699	0.00376333	0.00179476	-0.00768071	-0.00577673	-0.000960925	0.00279556
														0.145047	-0.0134324	-0.0027227	0.00110337	-0.000134493	0.00195256	0.00326861	0.0013402	0.000110545	-0.000336846	-9.99707e-05	-0.000294333	-8.65257e-05
														-0.143773	-0.0051155	0.0101496	0.00164034	0.0175199	0.00973976	-0.000777209	-0.00183573	0.00558188	-0.0017939	-0.000347028	0.00110894	-0.000371359
														0.14374	-0.0200184	0.00406903	0.000530855	0.00864532	0.00825214	0.00348604	-8.57662e-05	0.002973	-0.00109342	0.000580632	-0.000153827	-0.000167659
														0.11059	0.059592	0.0453798	-0.0531201	0.0104672	-7.38027e-05	-0.0191296	0.00277341	0.00301356	-0.00623816	-0.00579712	-0.000935244	0.00401257
														0.14508	-0.0133876	-0.00203587	0.00102304	-0.000134879	0.0015951	0.00276901	0.00109616	0.000238065	-6.45983e-06	4.57747e-05	-0.000297311	-0.000112755
														-0.143722	-0.00495735	0.0108394	0.00187355	0.0181865	0.007942	-0.00134771	-0.001833	0.0060658	-0.00105488	0.000817108	0.00195231	-0.00113842
														0.143741	-0.0200153	0.00405625	0.000534988	0.00864791	0.0082604	0.00348921	-8.29176e-05	0.00296941	-0.00110087	0.000578499	-0.000154012	-0.000168985
														0.110469	0.0606609	0.044523	-0.0525185	0.011538	0.000550763	-0.0190967	0.00350007	0.00229719	-0.00695581	-0.00622688	-0.000727785	0.00416643
														0.14508	-0.0133876	-0.00203587	0.00102304	-0.000134879	0.0015951	0.00276901	0.00109616	0.000238065	-6.45983e-06	4.57747e-05	-0.000297311	-0.000112755
														-0.143722	-0.00495735	0.0108394	0.00187355	0.0181865	0.007942	-0.00134771	-0.001833	0.0060658	-0.00105488	0.000817108	0.00195231	-0.00113842
														0.143741	-0.0200153	0.00405625	0.000534988	0.00864791	0.0082604	0.00348921	-8.29176e-05	0.00296941	-0.00110087	0.000578499	-0.000154012	-0.000168985
														0.110469	0.0606609	0.044523	-0.0525185	0.011538	0.000550763	-0.0190967	0.00350007	0.00229719	-0.00695581	-0.00622688	-0.000727785	0.00416643
														0.145059	-0.013339	-0.00391836	-0.000289667	0.00028166	0.00110272	0.00242951	0.000737997	-2.72134e-05	0.000200436	-0.000915128	-0.000245018	8.53758e-05
														-0.143698	-0.00500411	0.00924586	-0.00058658	0.0189477	0.00836145	-0.00194417	-0.00337792	0.00607278	-0.00166524	-0.000572939	0.000187149	-0.000460065
														0.143741	-0.0199973	0.00407801	0.000570626	0.0086477	0.00827764	0.00349328	-0.000102293	0.00296314	-0.00107908	0.000599233	-0.000153514	-0.000173666
														0.109605	0.0617434	0.0452286	-0.0525838	0.0109215	0.00161613	-0.0194125	0.00180699	0.00293425	-0.00701866	-0.00559594	-0.000913929	0.00400532
														0.145079	-0.0134009	-0.00205456	0.00102717	-0.000133516	0.00160487	0.00277101	0.00110531	0.000213308	-2.77259e-05	1.32918e-05	-0.000315053	-0.000117812
														-0.143722	-0.00495735	0.0108394	0.00187355	0.0181865	0.007942	-0.00134771	-0.001833	0.0060658	-0.00105488	0.000817108	0.00195231	-0.00113842
														0.143741	-0.0200149	0.00405657	0.00053756	0.00864688	0.00826046	0.00348961	-8.27645e-05	0.00296929	-0.00110077	0.000577831	-0.000153759	-0.000169018
														0.110469	0.0606609	0.044523	-0.0525185	0.011538	0.000550763	-0.0190967	0.00350007	0.00229719	-0.00695581	-0.00622688	-0.000727785	0.00416643
														0.145048	-0.0133494	-0.00429654	-0.000402112	0.00031692	0.000932356	0.00239418	0.000692434	-6.9439e-05	0.000201818	-0.00108412	-0.000259471	0.000137214
														-0.143851	-0.00403041	0.0085456	-0.000359127	0.0185677	0.00799013	-0.00171274	-0.0033757	0.0060098	-0.00123515	-0.000303771	0.000988787	-0.000131014
														0.143741	-0.0199953	0.00408468	0.000572616	0.00864791	0.00828352	0.00349625	-0.000105347	0.00296124	-0.0010741	0.00060197	-0.000154669	-0.000174725
														0.109497	0.0621746	0.0449706	-0.052427	0.0120368	0.000441814	-0.0195911	0.0019218	0.00233528	-0.00626825	-0.00463765	1.13008e-05	0.00439358
														-0.0222682	-0.0216783	-0.0833085	-0.039708	-0.0591398	0.0289172	0.0270509	-0.0766497	-0.0246466	-0.0127511	0.00453315	-0.00527897	-0.00152951
														0.0945756	-0.0108903	-0.0823088	-0.0227796	0.00351344	0.0472052	-0.0459756	-0.0156526	-0.00934108	0.0104366	-0.00929124	0.000125344	0.00235997
														0.0881408	-0.00408644	-0.0871677	-0.027478	-0.00302132	0.0446021	-0.0496363	-0.0164107	-0.0110664	0.0116371	-0.0104975	0.000116418	0.00243035
														0.132036	-0.0134532	0.0486195	-0.00183849	0.0348874	-0.00141794	-0.00379839	0.00185779	-0.0022155	0.000636906	0.00407534	0.00187841	0.000397687
														0.11106	-0.00561131	0.0833221	-0.0268872	0.0214332	-0.0053232	-0.0125139	-0.00141726	0.0201199	0.0110244	0.00158583	-0.00238988	0.00565973
														0.134969	-0.0170297	0.0253233	0.0126804	0.0402084	0.000923777	0.00147149	0.0036112	-0.0148955	-0.00537526	0.00522426	0.00420106	-0.00265312
														-0.0244731	-0.0315686	0.0123115	-0.0370516	-0.0496408	-0.012652	0.120598	0.0104746	-0.00323654	-0.027894	-0.00673506	-0.00340598	0.0010177
														-0.0346146	0.0456252	-0.00937386	-0.0253952	-0.0338698	0.00129466	0.114132	0.0300522	-0.0105859	-0.0423565	-0.0137172	-0.00632727	0.00438294
														-0.0550831	-0.115499	-0.00657791	-0.0158629	-0.0376625	-0.0204347	0.0454457	-0.0221738	0.00107914	0.0120884	0.00475006	0.000669044	-0.00343464
														0.00680469	0.00138489	-0.0592219	-0.023148	-0.0223902	-0.0110135	-0.0150207	0.106362	0.0608637	0.0179863	-0.0299413	-0.00564189	0.00596843
														-0.0176944	0.0513493	0.0755809	-0.0543748	-0.0812007	-0.00679104	0.0323335	-0.00251478	0.0405297	-0.0158775	0.000122339	0.00501686	-0.00374075
														0.00135294	0.0549356	-0.110645	-0.0479119	-0.0337211	0.0426483	0.00397321	0.00211547	0.0156811	0.0128591	-0.0159951	-0.00457128	0.00473474
														0.123804	-0.0276039	-0.00771192	-0.0161721	0.0641617	-0.0120915	-0.00851623	-0.0119255	-0.0168048	-0.00348958	0.00665804	0.00231257	-0.00347355
														0.00461912	0.0410826	-0.054773	-0.039963	-0.0402846	0.0786826	0.00868405	-0.0358325	-0.0596437	0.046273	-0.00103234	-0.00668279	-0.00453855
														0.0130133	0.044956	-0.11332	-0.0438612	-0.0504333	0.0342881	-0.00742026	-0.00337281	0.00943582	-0.00938872	-0.015244	-0.00887676	0.00383106
														-0.0124245	0.00258337	-0.104688	0.0142255	-0.0775441	0.00245091	0.0172622	-0.0345639	0.0197521	-0.0396986	-0.0207147	-0.00133739	0.00354012
														0.00918559	0.023661	0.0600772	0.111008	-0.0514581	0.00799463	-0.000976449	0.0393158	0.0179529	-0.00277891	0.00838814	0.000322611	-0.0030151
														0.116924	-0.00915085	-0.060936	-0.0398332	0.043445	0.00713044	-0.00299551	-0.0122341	-0.00875534	0.00366061	-0.00082682	0.000110861	-0.0013674
														0.134202	-0.0184336	-0.0508935	0.00319608	0.0149598	0.00675277	0.00159385	0.00197748	0.00341436	-0.000722032	-0.0019353	-0.000146036	-0.0014531
														-0.0333672	-0.0690692	-0.0527778	-0.0112999	-0.0360646	-0.0413506	0.0262385	-0.0631218	0.0278251	-0.0627346	0.00688461	-0.000132327	0.00256396
														0.0883211	-0.0681221	0.00354687	0.025826	0.0711024	0.0294017	-0.0384322	0.00127123	-0.0182698	-0.00511897	-0.0066374	0.0177113	0.00266589
														-0.0338126	0.00816495	0.0407969	0.12354	-0.0523215	0.00780126	0.00720978	0.0141165	5.76889e-05	-0.00149328	0.00599336	0.00228113	-0.00385418
														0.074233	0.0151877	-0.0975395	-0.0371704	-0.0250201	0.043065	-0.0379308	-0.0187934	-0.00342192	0.0142803	-0.00812803	-0.00710774	0.00166314
														-0.0209363	-0.0420354	0.00130793	-0.0702227	-0.0616	0.00648459	0.076116	0.0442946	-0.0436987	-0.0136551	-0.00187385	-0.0200601	-0.00344334
														-0.0276524	0.0964631	-0.0135024	0.0269982	0.00837857	-0.00387984	0.0850707	0.00149694	0.0236883	-0.0441487	-0.0164941	0.0089365	0.00875402
														0.11106	-0.00561131	0.0833221	-0.0268872	0.0214332	-0.0053232	-0.0125139	-0.00141726	0.0201199	0.0110244	0.00158583	-0.00238988	0.00565973
														0.130792	-0.0121971	0.0397966	-0.0156845	0.0274944	0.0191729	0.020509	0.00355123	-0.0223054	-0.00613951	-0.00420163	0.0069036	0.00140592
														0.131603	-0.0190024	0.016196	0.02794	0.0455919	-0.00927688	-0.00919131	0.00349227	-0.0101411	-0.00472297	0.0102526	0.002519	-0.00480141
														-0.0176944	0.0513493	0.0755809	-0.0543748	-0.0812007	-0.00679104	0.0323335	-0.00251478	0.0405297	-0.0158775	0.000122339	0.00501686	-0.00374075
														0.0714317	-0.103477	-0.0399706	0.0118134	0.0403482	-0.0131383	-0.00221442	0.035132	0.00112901	0.0240932	-0.00728006	-0.00366447	0.00303908
														0.104059	-0.0632352	-0.00214644	0.0277561	0.0570865	0.0467936	0.00680343	-0.00181073	0.00968	-0.00466756	0.00531859	0.000141282	0.000644363
														0.0695135	0.0119721	0.0464776	0.0823553	-0.072666	0.0395649	-0.00368598	0.0075325	-0.00549111	0.0178409	0.00337947	-0.00702163	-0.00102276
														-0.0409322	-0.0909284	-0.0601248	-0.0237702	-0.0476828	-0.0383162	0.028891	-0.000689588	0.0436143	-0.0241201	-0.00692448	-0.00225293	0.00263108
														0.116924	-0.00915085	-0.060936	-0.0398332	0.043445	0.00713044	-0.00299551	-0.0122341	-0.00875534	0.00366061	-0.00082682	0.000110861	-0.0013674
														0.092867	-0.0394452	-0.0506469	0.0271077	0.0554623	-0.0213241	-0.0201457	-0.0385298	-0.00167038	-0.0475894	0.0059385	-0.00199362	0.00601817
														0.0120062	0.0469597	-0.107725	-0.0457901	-0.0514147	0.0461487	-0.00437625	-0.0106698	-0.00504061	0.00216268	-0.0131088	-0.00896053	0.00224745
														0.120637	-0.0233229	-0.0109758	-0.0182053	0.0732284	-0.0133141	-0.0045455	-0.00588939	-0.00679034	0.00183678	0.00511637	0.00440421	-0.00225018
														0.0712411	-0.0745123	0.0334048	-0.0456113	-0.0391932	-0.0243096	0.0332491	0.0419411	0.0466508	0.0129746	-0.00913588	0.000929231	-0.000302202
														-0.0124245	0.00258337	-0.104688	0.0142255	-0.0775441	0.00245091	0.0172622	-0.0345639	0.0197521	-0.0396986	-0.0207147	-0.00133739	0.00354012
														0.0495986	-0.00202754	0.0519002	0.118504	-0.0198853	0.0076878	-0.00762739	0.0373407	0.00600696	0.00241956	0.00949457	-0.000388658	-0.00200097
														0.132156	0.000118996	0.0520606	-0.00989404	0.0260841	-0.0134648	0.0023342	0.0094676	-0.00258816	0.00136827	0.00222903	-9.09685e-05	0.000842165
														0.11309	-0.00716925	-0.0700904	-0.0336947	0.0439774	0.00786823	-0.00321544	-0.0136184	-0.0113929	0.00408558	-0.00320718	0.000556197	-0.00261015
														0.142211	-0.0238001	0.0145265	0.00691932	0.00419911	0.00948539	0.00889305	-0.00103449	0.000765011	-0.00222131	0.00132823	-8.28018e-05	-0.000143819
														0.129498	-0.012686	-0.0545809	-0.0221217	0.0280077	0.00633054	0.00302385	-0.00176662	-0.000914484	0.000627039	-0.00238108	-0.000173135	-0.00119245
														0.129498	-0.012686	-0.0545809	-0.0221217	0.0280077	0.00633054	0.00302385	-0.00176662	-0.000914484	0.000627039	-0.00238108	-0.000173135	-0.00119245
														-0.100967	0.0073992	0.101817	-0.00441675	-0.0137108	-0.00484548	0.00123399	0.0155656	0.0082677	-0.00489005	0.00404317	-0.00446046	0.00501872
														0.0914036	-0.0539085	-0.0329398	0.0126908	0.0572474	0.0499173	-0.0254616	-0.0111068	0.0036414	-0.0415484	0.00449179	-0.00421362	-0.0204783
														0.0880704	-0.031291	0.0977957	0.0275061	0.0403709	-0.0137669	-0.00823852	0.0137308	-0.00211785	-0.00404409	0.00937622	0.00168571	0.000930676
														0.117198	-0.0405813	0.0649463	0.014854	0.0348928	0.00981414	-0.000211185	0.00266654	0.00221464	-0.00441161	0.00848074	0.000828315	-0.00231794
														0.0891053	0.00556329	-0.0695242	-0.0323899	0.01238	-0.0385929	0.00553268	0.0306773	-0.027857	-0.0360806	-0.0231947	0.0173378	-0.0431287
														-0.113493	0.015388	-0.0803074	0.0287775	0.00807589	0.00864917	-0.0197304	0.00386395	-0.0155982	0.00372523	-0.00514277	-0.00420629	0.00194322
														-0.0856671	0.0253716	0.049213	0.000139948	0.0848047	0.0372486	-0.0193616	0.0136817	0.0241899	-0.017747	0.0282318	-0.000172355	-0.00112903
														-0.0849212	0.0353559	0.0548391	0.0683451	0.0524064	0.0361955	-0.00783977	0.0169639	0.0194273	-0.0139949	0.00886484	0.00655379	-0.00191806
														0.00125299	0.0122568	-0.00656555	0.101863	-0.00718457	-0.0671719	-0.0220079	0.00754164	-0.0624952	0.0305035	-0.0262937	0.00625763	0.00131814
														-0.113493	0.015388	-0.0803074	0.0287775	0.00807589	0.00864917	-0.0197304	0.00386395	-0.0155982	0.00372523	-0.00514277	-0.00420629	0.00194322
														-0.113493	0.015388	-0.0803074	0.0287775	0.00807589	0.00864917	-0.0197304	0.00386395	-0.0155982	0.00372523	-0.00514277	-0.00420629	0.00194322
														-0.109218	-0.012719	0.0340597	0.0435021	0.0151471	0.0542699	0.0171685	-0.0105142	-0.00204942	0.0106587	0.00643961	-0.0080835	0.0479256
														0.100948	-0.00736525	-0.101828	0.0043929	0.0137643	0.00479281	-0.0013574	-0.0156652	-0.00824684	0.00484514	-0.00406759	0.00440208	-0.00493178
														0.100856	-0.00745721	-0.101927	0.00432547	0.013718	0.00488701	-0.00126339	-0.0155739	-0.00829019	0.00482142	-0.00415374	0.00441324	-0.0048824
														0.100814	-0.00747683	-0.101946	0.00440932	0.0138011	0.00476605	-0.00124407	-0.0156193	-0.00829181	0.0048985	-0.00391652	0.00438687	-0.00514667
														-0.0550831	-0.115499	-0.00657791	-0.0158629	-0.0376625	-0.0204347	0.0454457	-0.0221738	0.00107914	0.0120884	0.00475006	0.000669044	-0.00343464
														-0.0550831	-0.115499	-0.00657791	-0.0158629	-0.0376625	-0.0204347	0.0454457	-0.0221738	0.00107914	0.0120884	0.00475006	0.000669044	-0.00343464
														0.0741342	-0.025551	-0.0861552	0.00946936	0.0369695	-0.0531563	-0.0383619	0.0248812	0.0163296	-0.0271678	-0.01295	-0.0058963	0.00964036
														-0.0550831	-0.115499	-0.00657791	-0.0158629	-0.0376625	-0.0204347	0.0454457	-0.0221738	0.00107914	0.0120884	0.00475006	0.000669044	-0.00343464
														0.0876465	0.0683057	-0.0354717	0.0230385	-0.0319741	-0.0162218	0.0100339	0.0302772	-0.0220645	0.000683226	0.0642929	-0.00771185	0.0111569
														0.041172	-0.0269342	-0.0208562	0.00743639	-0.0773777	-0.000770175	-0.0307638	0.0328174	-0.0420392	-0.0252992	0.0730182	0.0477437	0.0174267
														0.140037	-0.0168795	0.0258926	-0.0189293	0.015275	0.0079662	0.0028612	-0.00350393	0.00044285	0.000781419	0.00142773	-2.37835e-05	0.000517416
														0.131433	-0.00915563	-0.0416989	0.0429823	-0.00242613	0.00973162	-0.00124387	0.0097739	0.00757385	-0.00627251	-0.00191962	-0.000478391	-0.00115624
														0.139415	-0.0156121	0.036914	-0.00492392	0.00731008	0.00896471	0.00525085	-0.00248582	0.000126884	0.00139318	0.0027021	0.000574578	-0.000279078
														-0.0550831	-0.115499	-0.00657791	-0.0158629	-0.0376625	-0.0204347	0.0454457	-0.0221738	0.00107914	0.0120884	0.00475006	0.000669044	-0.00343464
														0.138002	0.00290476	-0.04213	0.000808917	0.0157264	0.00927622	-0.00383707	-0.000615454	0.00411516	-0.00684244	-0.00168586	-0.000150121	-0.000708574
														0.0851724	-0.0377134	-0.0751282	0.00750184	0.0351945	-0.020316	-0.0266963	0.0523952	0.0350681	-0.0121399	-0.0167367	-0.00560149	0.00831667
														0.137942	-0.00871227	0.0428542	0.00417548	-0.00755986	0.0120444	0.00817656	-0.00206304	0.000881861	0.00147558	0.00296749	0.00071049	-0.00101467
														-0.0550831	-0.115499	-0.00657791	-0.0158629	-0.0376625	-0.0204347	0.0454457	-0.0221738	0.00107914	0.0120884	0.00475006	0.000669044	-0.00343464
														0.144028	-0.00633181	-0.0138486	-0.00592901	0.0129851	0.00572094	0.000386274	-0.00513361	0.000654165	0.00014251	0.00147726	0.000198557	-0.00164411
														0.0770215	0.00933546	-0.112325	0.0387799	0.0192953	0.0151053	-0.00442472	0.00354516	0.0148233	-0.0109479	-0.0112894	0.00131962	0.00164137
														0.13495	-0.00494311	0.0487033	0.000938473	-0.0187074	0.0105206	0.00820031	-0.00591141	0.00428384	0.00565606	0.00424165	-0.000114041	-0.00206795
														0.139742	-0.0049389	-0.0213178	0.0305648	0.0149047	0.00189255	0.00371858	-0.00652886	0.00260308	0.00061903	-0.0017886	0.00329298	-0.000398931
														0.0824117	0.0685412	-0.0275291	-0.0680541	-0.0604177	0.0171735	-0.000961457	0.00541672	0.014213	-0.00254102	-0.0125473	-0.00462478	0.00164909
														0.137583	-0.00560306	0.042159	0.00451715	-0.0129264	-0.00131856	-0.000802477	-0.0110039	0.0113166	0.00582179	0.00538331	-0.00144157	-0.00154486
														-0.0550831	-0.115499	-0.00657791	-0.0158629	-0.0376625	-0.0204347	0.0454457	-0.0221738	0.00107914	0.0120884	0.00475006	0.000669044	-0.00343464
														0.139067	0.0136271	-0.0136645	-0.00360069	-0.0172695	0.0250471	0.0127825	-0.0186801	-0.00326358	0.00603974	-0.0052196	0.00175872	-0.00198119
														0.123154	-0.0243789	-0.0501728	0.0350496	0.0358909	-0.00771731	-0.0176919	0.00365782	0.00125793	0.00741893	0.000846456	-0.00192559	-0.00148722
														0.138052	-0.0157514	0.0361781	-0.00159424	-0.0034617	-0.0077935	-0.00947386	-0.0129885	0.0146584	0.00341411	0.00725296	-0.00374267	-0.00143446
														0.141879	0.0157479	-0.00961534	-0.0039995	-0.0108672	0.00222816	-0.00347287	-0.0224086	0.00712839	-0.001163	0.00754062	-0.00188273	-0.00290823
														0.11529	-0.0127484	-0.07737	-0.000800653	-0.00674766	0.0344223	0.00420556	-0.0100528	-0.0142919	0.0130576	-0.00544487	0.00415264	0.00568772
														0.136927	-0.0210173	0.0357483	-1.41259e-05	0.00376377	-0.0125016	-0.00978158	-0.0138631	0.0140509	-0.000342615	0.0102958	-0.00361093	-0.000809363
														0.141045	-0.0111533	-0.0105463	-0.00167105	-0.00625496	-0.00964609	-0.017427	-0.0120597	0.0207964	-0.00178665	0.00809377	-0.00492116	-0.00234279
														0.0773821	0.0751474	-0.0691211	-0.019758	-0.0320128	0.0110134	0.0197621	-0.051733	-0.0108299	-0.00439565	0.0049107	0.00556427	-0.00603726
														0.135896	-0.0278824	0.0340606	0.00385634	0.00428054	-0.0134474	-0.00873099	-0.0142448	0.0150725	-0.000613115	0.0102444	-0.00356049	-0.000806185
														0.142765	-0.014751	-0.00829778	-0.000375372	0.00103642	-0.0128904	-0.0108306	-0.00607804	0.0138288	-0.00393778	0.00564343	-0.00374356	-0.00139071
														0.113034	-0.0461049	-0.0658021	0.00204434	0.0314592	0.00659698	-0.00920243	-0.0138628	0.00758056	-0.0242386	-0.00234991	-0.00452994	0.00517715
														0.137129	-0.0353174	0.0305481	0.00721796	0.00588433	-0.00172498	-5.41572e-05	-0.00329209	0.0108924	0.00231245	0.00561548	-0.00179821	-0.000452535
														-0.0550831	-0.115499	-0.00657791	-0.0158629	-0.0376625	-0.0204347	0.0454457	-0.0221738	0.00107914	0.0120884	0.00475006	0.000669044	-0.00343464
														0.136872	-0.0353541	-0.0081806	0.00150562	0.0236919	-0.0165305	-0.00686758	-0.00897648	0.00476034	-0.0141008	0.00195049	-0.00121661	0.001435
														0.122613	0.00748269	-0.0534814	-0.0139105	-0.0125937	-0.0272265	-0.0317211	0.00393642	0.0266856	0.000655073	0.0167143	-0.00995813	-0.00938322
														0.132928	-0.0452572	0.0208109	0.000549404	0.0140301	0.0221381	0.0173644	0.00910768	0.00121154	0.00332241	-0.0022576	0.00191036	0.00042309
														0.138028	-0.0365409	4.78627e-05	0.00325478	0.0267701	-0.00691018	-0.00509617	0.00499376	0.00224437	-0.00179226	0.00376757	-0.00288261	0.000767828
														0.0986501	0.020976	-0.0265494	0.0136384	0.00363684	-0.0561946	-0.0199744	-0.0320093	0.0233864	-0.0704421	-0.00476699	0.00125923	0.00732454

## Sheet: Training_Validation_test
No.	MolID	Class	Binary	Subclass	Biological activities	MW	AMW	Sv	Se	Sp	Ss	Mv	Me	Mp	Ms	nAT	nSK	nBT	nBO	nBM	SCBO	ARR	nCIC	nCIR	RBN	RBF	nDB	nAB	nH	nC	nN	nO	nR06	nR10	nBnz	ZM1	ZM1V	ZM2	ZM2V	Qindex	SNar	HNar	GNar	Xt	Dz	Ram	Pol	LPRS	VDA
4	Kaempferol	Active	2	Flavonol	34.96	286.25	9.23	21.06	32.38	21.53	61.5	0.68	1.04	0.69	2.93	31	21	33	23	14	31	0.522	3	4	1	0.03	2	12	10	15	0	6	3	1	2	114	370	137	362	18	14.74	1.826	2.018	0.26	48	9	37	92.397	83.048
6	Isorhamnetin	Active	2	Flavonol	63.28	316.28	9.04	23.17	36.59	23.75	66.67	0.66	1.05	0.68	2.9	35	23	37	25	14	33	0.48	3	4	2	0.054	2	12	12	16	0	7	3	1	2	124	414	150	399	19	15.838	1.792	1.991	0.251	53	10	42	104.924	97.565
8	Icaritin	Active	2	Flavonol	10	368.41	7.84	30.05	47.8	31.34	69.83	0.64	1.02	0.67	2.59	47	27	49	29	15	38	0.414	3	4	4	0.082	3	12	20	21	0	6	3	1	2	142	420	170	414	20	18.323	1.78	1.971	0.234	60	11	48	131.065	131.407
10	Hexamethoxyflavone	Active	2	Flavonol	11.37	402.43	7.89	31.67	52.34	33.01	69.83	0.62	1.03	0.65	2.41	51	29	53	31	14	39	0.387	3	4	7	0.132	2	12	22	21	0	8	3	1	2	150	506	184	477	20	19.709	1.794	1.973	0.225	66	11	56	143.592	144.414
12	Chrysoeriol-6-C-b-D-boivinopyranosyl-41-O-b-D-glucopyranoside	Active	2	Flavonol	83.2593	607.59	8.21	44.94	77.11	46.62	122.67	0.61	1.04	0.63	2.85	74	43	78	47	14	55	0.255	5	6	7	0.09	2	12	31	28	0	15	5	1	2	234	772	284	686	34	29.885	1.804	2.004	0.183	101	19	82	250.586	346.884
9	Hyperoside (quercetin-3-O-galactoside)	Active	2	Flavonol	32.3	464.41	8.76	33.12	55.76	34.07	100.33	0.62	1.05	0.64	3.04	53	33	56	36	14	44	0.333	4	5	4	0.071	2	12	20	21	0	12	4	1	2	180	598	219	544	27	22.718	1.784	1.991	0.21	78	15	63	170.101	176.606
23	Quercetin-3-O-glucuronide_(Q3G)	Active	2	Flavonol	26.131	478.39	9.2	33.03	55.21	33.76	107.5	0.64	1.06	0.65	3.16	52	34	55	37	15	46	0.324	4	5	4	0.073	3	12	18	21	0	13	4	1	2	186	646	226	584	28	23.123	1.759	1.974	0.208	81	16	65	176.935	185.471
24	Quercetin	Active	2	Flavonol	50	302.25	9.45	21.57	33.71	21.99	67.17	0.67	1.05	0.69	3.05	32	22	34	24	14	32	0.5	3	4	1	0.029	2	12	10	15	0	7	3	1	2	120	402	145	389	19	15.145	1.784	1.991	0.257	51	10	40	98.502	89.636
2	Myricetin 3-rhamnoside	Active	2	Flavonol	13.8	464.41	8.76	33.12	55.76	34.07	100.5	0.62	1.05	0.64	3.05	53	33	56	36	14	44	0.333	4	5	3	0.054	2	12	20	21	0	12	4	1	2	182	602	222	558	28	22.43	1.752	1.973	0.211	78	16	64	169.795	174.909
25	Proanthocyanidin	Active	1	Anthocyanin	20	592.59	8.35	45.51	73.3	47.11	117.67	0.64	1.03	0.66	2.74	71	43	76	48	24	60	0.5	6	8	4	0.053	0	24	28	31	0	12	6	2	4	242	704	298	687	38	30.983	1.856	2.056	0.18	98	20	86	239.885	270.326
13	Amentoflavone	Active	1	Biflavonoid	90.2	538.48	9.28	40.5	60.23	41.4	111	0.7	1.04	0.71	2.78	58	40	63	45	28	61	0.533	6	8	3	0.048	4	24	18	30	0	10	6	2	4	226	690	276	699	36	29.479	1.905	2.09	0.184	90	18	77	221.458	258.8
21	Rosmarinic acid	Active	1	Chalcone	30	360.34	8.58	26.88	43.69	27.73	79.67	0.64	1.04	0.66	3.06	42	26	43	27	15	36	0.444	2	2	7	0.163	3	12	16	18	0	8	2	0	2	128	446	144	395	15	16.819	1.733	1.91	0.244	60	9	37	129.549	148.539
20	Sakuranetin	Active	1	Flavanon	43.69	286.3	8.18	22.74	35.82	23.6	54.5	0.65	1.02	0.67	2.6	35	21	37	23	13	30	0.522	3	4	2	0.054	1	12	14	16	0	5	3	1	2	112	338	133	324	17	15.027	1.881	2.045	0.258	47	8	35	93.228	86.476
1	Oolonghomobisflavan C (OHBF-C)	Active	1	Flavanone	4.3	896.81	8.88	66	105.45	67.8	189.17	0.65	1.04	0.67	2.91	101	65	108	72	38	92	0.5	8	10	10	0.093	2	36	36	45	0	20	8	2	6	362	1138	439	1095	54	46.128	1.831	2.033	0.147	150	30	125	419.337	645.477
15	(-)-Epigallocatechin-3-gallate	Active	1	Flavanone	10	458.4	8.99	33.01	53.55	33.85	99.83	0.65	1.05	0.66	3.03	51	33	54	36	19	46	0.5	4	5	4	0.074	1	18	18	22	0	11	4	1	3	180	592	216	559	27	22.718	1.784	1.991	0.21	77	15	60	171.671	185.212
19	Sikokianin A	Active	1	Flavanone	0.2	556.55	8.56	43.29	66.88	44.68	109.17	0.67	1.03	0.69	2.66	65	41	70	46	26	60	0.522	6	8	4	0.057	2	24	24	31	0	10	6	2	4	230	674	282	661	36	30.172	1.907	2.087	0.182	92	18	80	223.623	238.927
3	Luteolin 7-O-glucuronide	Active	1	Flavone	55.5062	462.39	9.07	32.52	53.88	33.31	101.83	0.64	1.06	0.65	3.09	51	33	54	36	15	45	0.333	4	5	4	0.074	3	12	18	21	0	12	4	1	2	180	614	217	556	27	22.718	1.784	1.991	0.21	78	15	61	173.736	196.97
5	Isovitexin	Active	1	Flavone	0.09	432.41	8.48	32.1	53.11	33.16	91.17	0.63	1.04	0.65	2.94	51	31	54	34	14	42	0.353	4	5	3	0.056	2	12	20	21	0	10	4	1	2	170	530	208	487	26	21.619	1.806	2.008	0.215	72	14	60	158.359	169.161
7	Isoorientin	Active	1	Flavone	0.02	448.41	8.62	32.61	54.44	33.61	96.83	0.63	1.05	0.65	3.03	52	32	55	35	14	43	0.343	4	5	3	0.055	2	12	20	21	0	11	4	1	2	176	562	216	514	27	22.024	1.778	1.99	0.213	75	15	63	165.312	179.063
16	Wogonin	Active	1	Flavone	9.01191	284.28	8.61	22.15	33.94	22.84	55.33	0.67	1.03	0.69	2.63	33	21	35	23	14	31	0.522	3	4	2	0.057	2	12	12	16	0	5	3	1	2	112	350	135	346	17	15.027	1.881	2.045	0.258	47	8	37	92.023	81.524
17	Velutin	Active	1	Flavone	39.8	314.31	8.49	24.26	38.15	25.06	60.5	0.66	1.03	0.68	2.63	37	23	39	25	14	33	0.48	3	4	3	0.077	2	12	14	17	0	6	3	1	2	122	394	146	381	18	16.126	1.84	2.016	0.249	52	9	40	105.792	101.391
18	Swertisin	Active	1	Flavone	1.57	446.44	8.27	33.69	55.99	34.92	90.67	0.62	1.04	0.65	2.83	54	32	57	35	14	43	0.343	4	5	4	0.07	2	12	22	22	0	10	4	1	2	174	542	213	497	26	22.312	1.811	2.008	0.212	74	14	62	164.676	175.688
14	4K	Active	1	Flavone	169.92	294.27	10.9	19.15	28.76	19.9	61.33	0.71	1.07	0.74	3.07	27	20	29	22	13	29.5	0.5	3	4	1	0.034	2	11	7	13	0	5	2	1	1	110	376.445	133	344.667	18	14.046	1.818	2.018	0.267	46.5	9	34	86.398	76.6
22	Robustaflavone	Active	1	Flavone	337	538.48	9.28	40.5	60.23	41.4	111	0.7	1.04	0.71	2.78	58	40	63	45	28	61	0.533	6	8	3	0.048	4	24	18	30	0	10	6	2	4	226	690	276	699	36	29.479	1.905	2.09	0.184	90	18	77	223.775	274.8
11	Compound_8f	Active	1	Isoflavone	10.22	289.31	8.04	22.74	36.92	23.61	56.83	0.63	1.03	0.66	2.71	36	21	37	22	10	29	0.273	2	3	4	0.108	4	6	15	15	1	5	2	1	1	104	346	119	315	13	13.929	1.775	1.941	0.268	47.5	7	31	95.933	98.476
26	PHAP	Active	1	Test	73.5	136.16	7.56	11.41	18.19	11.95	28	0.63	1.01	0.66	2.8	18	10	18	10	7	14	0.6	1	1	1	0.056	1	6	8	8	0	2	1	0	1	46	146	50	130	6	6.068	1.667	1.835	0.406	22	3	11	31.601	24
27	Nobiletin	Active	1	Test	33.9	402.43	7.89	31.67	52.34	33.01	69.83	0.62	1.03	0.65	2.41	51	29	53	31	14	39	0.387	3	4	7	0.132	2	12	22	21	0	8	3	1	2	150	506	184	477	20	19.709	1.794	1.973	0.225	66	11	56	143.768	145.241
28	Linalool	Active	1	Test	7.1	154.28	5.32	15.89	28.28	17.31	24.92	0.55	0.98	0.6	2.27	29	11	28	10	2	12	0	0	0	4	0.143	2	0	18	10	0	1	0	0	0	46	90	46	80	4	5.257	1.451	1.613	0.436	23	3	10	38.152	32.727
29	Betulinic acid	Active	1	Test	50	456.78	5.64	45.88	79.19	49.64	66.58	0.57	0.98	0.61	2.02	81	33	85	37	2	39	0	5	15	2	0.024	2	0	48	30	0	3	4	3	0	202	302	264	327	38	22.652	1.744	1.987	0.21	69	18	82	166.876	160.182
30	Ursolic acid	Active	1	Test	7.1	456.78	5.64	45.88	79.19	49.64	66.08	0.57	0.98	0.61	2	81	33	85	37	2	39	0	5	15	1	0.012	2	0	48	30	0	3	5	4	0	202	304	264	333	38	22.652	1.744	1.987	0.21	69	18	84	166.805	159.758
31	Taraxasterol	Active	1	Test	56.29	426.8	5.27	45.46	78.42	49.49	53.92	0.56	0.97	0.61	1.74	81	31	85	35	1	36	0	5	15	0	0	1	0	50	30	0	1	5	4	0	192	226	250	272	37	21.553	1.763	2.004	0.215	63	17	78	153.486	144
32	Solamargine	Active	1	Test	1.57	868.19	6.48	75.19	134.82	80.23	141.58	0.56	1.01	0.6	2.32	134	61	142	69	1	70	0	9	19	7	0.049	1	0	73	45	1	15	7	2	0	358	798	451	741	60	44.389	1.863	2.07	0.15	137.5	30	131	385.263	564.689
[truncated: 814 more columns]

## Sheet: PCA_Data
No.	MolID	Class	Binary	Subclass	Biological activities	X4A	qed	MW
4	Kaempferol	Active	2	Flavonol	34.96	0.111	0.545851	286.25
6	Isorhamnetin	Active	2	Flavonol	63.28	0.111	0.572139	316.28
8	Icaritin	Active	2	Flavonol	10	0.108	0.599782	368.41
10	Hexamethoxyflavone	Active	2	Flavonol	11.37	0.109	0.59353	402.43
12	Chrysoeriol-6-C-b-D-boivinopyranosyl-41-O-b-D-glucopyranoside	Active	2	Flavonol	83.2593	0.111	0.124931	607.59
9	Hyperoside (quercetin-3-O-galactoside)	Active	2	Flavonol	32.3	0.108	0.228875	464.41
23	Quercetin-3-O-glucuronide_(Q3G)	Active	2	Flavonol	26.131	0.107	0.22258	478.39

## Sheet: cach2
495
782.25	1	-1.79769e+308	1	1	1
89.3	2	1	2	1	1
173	3	1	2	1	1
2	4	2	3	1	1
	5	2	3	1	1
	6	5	4	1	1
	7	5	4	1	1

## Sheet: PCR_HID3
	-30.8017	-7.58404
	-22.3231	-4.46119
	-3.28837	20.4584
	38.5311	2.02535
	12.329	-7.3743
	-108.265	-36.3167
	-3.13329	21.0788
	-95.8224	-18.5267
	-25.9693	-8.42611
	13.2537	-6.65649

## Sheet: PCR_HID4_HID
	-1.38422	-0.744162
	-1.00319	-0.437741
	-0.147779	2.00742
	1.73158	0.198731
	0.554061	-0.723582
	-4.86542	-3.56347
	-0.14081	2.06829
	-4.30624	-1.81788
	-1.16706	-0.826787
	0.595621	-0.653148

## Sheet: PCR_HID4
	-1.38422	-0.744162	0.50824	-0.83467	-0.498784	-1.52525	0.0899872	0.00189489	0.00568573	-0.00468159	-0.00139819	-0.00101449
	-1.00319	-0.437741	0.044702	-0.64226	0.181075	2.08679	-0.0229574	-0.0798899	-0.0239123	-0.0216344	-0.014383	0.00153364
	-0.474887	0.748724	1.19267	1.94187	0.143197	0.00924066	0.0871843	0.0188931	0.0140372	-0.00075135	0.000177198	-0.00167865
	-0.147779	2.00742	-1.24943	-0.544938	-0.156841	-0.256499	0.0879275	0.0169147	0.0113178	-0.00310382	0.00104358	-0.00152928
	1.73158	0.198731	1.36756	-0.98335	-0.341136	0.0925711	0.0864653	0.0213246	0.0149655	-0.000431417	0.000558732	-0.00175033
	0.554061	-0.723582	-0.658746	0.150438	2.11541	-0.487777	0.0866929	-0.025086	0.00138539	-0.00230594	-0.00246598	-0.000476404
	0.724443	-1.04939	-1.20499	0.912912	-1.44292	0.0809207	-0.0761998	-0.0394535	0.0103247	-0.0049719	-0.0254553	-0.00402951
	-4.86542	-3.56347	1.35329	-4.83329	-0.551103	-5.97575	0.02173	-0.0700914	-0.0431006	-0.0207715	-0.00744853	0.0207102
	-0.14081	2.06829	-1.22606	-0.0860479	0.402165	0.644005	-0.0858809	-0.0156739	0.0157357	0.00276157	-0.016515	0.00305368
	-4.30624	-1.81788	3.0485	-0.962222	7.03379	3.74203	0.0192561	-0.0873874	-0.0116447	-0.0028236	-0.00239444	0.00135674
	-1.16706	-0.826787	0.0799696	-0.862813	-0.141351	1.35793	0.0868297	0.0208549	0.01321	-0.00218946	0.00143976	-0.00167721
	0.595621	-0.653148	-0.758628	0.223178	1.52991	1.10362	0.0898956	0.00321909	0.00703579	-0.003649	-0.00170258	-0.00109795
							0.0872887	0.0185805	0.0134221	-0.00294439	0.00136353	-0.00180949
							0.0898229	0.000590859	0.00788012	-0.00485391	-0.00156524	-0.00137538
							0.00712809	-0.00858795	-0.000351987	0.0815414	-0.037124	0.00257529
							0.0898977	7.96874e-05	0.00782876	-3.33378e-06	-0.00375899	-0.00121746
							-0.0894753	-0.00629408	0.00538553	-0.00836366	-0.00373532	-0.00038431
							0.0839942	-0.0243659	0.0154358	-0.016002	-0.000173289	-0.00392747
							0.0839942	-0.0243659	0.0154358	-0.016002	-0.000173289	-0.00392747
							0.0670535	0.0597766	-0.00774214	-0.00489411	-0.00221082	-0.00055082
							0.0413864	0.0750531	-0.0269335	0.00722752	5.42389e-06	0.00592058
							0.00712809	-0.00858795	-0.000351987	0.0815414	-0.037124	0.00257529
							0	0	0	0	0	0
							0.0790742	0.0388464	0.0192065	-0.00050017	0.00476192	-0.00221738
							0.0836907	0.0264627	0.0207232	0.00439425	-0.00098887	-0.00208706
							0	0	0	0	0	0
							0.0856581	-0.0238743	-0.00956827	-0.0124224	-0.00230683	0.000176423
							0.0839942	-0.0243659	0.0154358	-0.016002	-0.000173289	-0.00392747
							0	0	0	0	0	0
							0	0	0	0	0	0
							0.0897865	-0.0035566	0.00761975	-0.00469649	-0.00168785	-0.00112818
							0.0890434	-0.00796045	-0.00393907	-0.0108943	-0.00564844	0.000546185
							0.0899007	-0.00277526	0.00573807	-0.00570018	-0.00147523	-0.00104178
							0.0894576	-0.00561321	-0.00292491	-0.0089006	-0.00598184	0.000887053
							0.0872565	-0.0202628	0.00887553	-0.00717481	-0.00160887	-0.0011747
							0.0895381	0.00166476	0.00936043	-0.0067327	-0.001223	-0.00205431
							-0.032971	0.00839466	0.0414742	-0.0642403	0.00509675	-0.0335866
							-0.0118309	-0.0399925	0.0398703	-0.0629043	0.00518785	-0.0290798
							-0.090073	-0.00541083	0.00136722	-0.00256933	-0.00226782	0.00157437
							0.0900314	-0.00217647	0.00378463	-0.00544762	-0.00184236	-0.000854539
							0.0884562	-0.0174379	0.00459707	-0.00146613	-0.00250918	0.000594791
							0.0899843	0.00446027	0.00025007	-0.0063106	-0.00113124	-0.00053198
							0.0891035	0.00334062	0.012063	-0.00722478	-0.00309335	-0.000800125
							0.0849632	0.00479941	0.0249386	-0.0159572	-0.00632913	0.000329012
							-0.0285507	0.0122328	0.0718961	-0.0405501	-0.0179235	0.00768886
							0.0828618	0.00202641	0.0285734	-0.020313	-0.00769757	0.00011583
							0.0838431	-0.00234551	0.0255648	-0.0200257	-0.00828873	0.000237896
							0.082394	0.00128041	0.0294177	-0.0210418	-0.00774071	0.000148705
							0.0840739	-0.00723755	0.0234288	-0.0202243	-0.00892572	0.000335193
							0.0894637	0.00499839	0.0103139	-0.00436236	-0.00203135	-0.000491119
							0.0899887	-0.00177803	0.00644081	-0.000928703	-0.00367559	0.0012363
							0.083197	0.00285024	0.0279221	-0.0197358	-0.00771267	9.24016e-05
							0.0835374	0.00887458	0.0287578	-0.0152265	-0.00626006	0.00179098
							0.0901293	0.000269524	0.00435114	-0.00346817	-0.0012727	-0.00160349
							0.0900958	0.000504263	0.00447222	-0.00380527	-0.00171334	-0.00189184
							0.0841762	0.0019975	0.0264624	-0.0177389	-0.00734554	-0.000106869
							0.0827797	-0.00464854	0.0286276	-0.0205507	-0.00651905	-0.000234538
							0.0777863	0.00289623	0.0386399	-0.0221733	-0.00925735	0.00538575
							0.0839942	-0.0243659	0.0154358	-0.016002	-0.000173289	-0.00392747
							0.0772531	0.00456743	0.0371192	-0.0263059	-0.00991032	0.00125196
							0.0901838	0.000357819	0.00341969	-0.00303777	-0.00118475	-0.00171598
							0.0872039	-0.00294355	0.0181656	-0.0137469	-0.00496458	-0.00131038
							0.0857605	-0.00610527	0.0214012	-0.0165898	-0.00564852	-0.00111235
							0.0884497	0.0167723	0.00497046	0.00348757	-0.00408498	0.000544673
							0.0858378	0.00595441	0.0221732	-0.0147498	-0.00676018	-0.000136948
							0.0778361	-0.000372827	0.036016	-0.0268104	-0.00911032	0.000985421
							0.0831679	0.0021561	0.0284345	-0.0192966	-0.00748904	2.56957e-06
							0.0831688	0.0021544	0.0284312	-0.0192978	-0.00748888	2.20232e-06
							0.0835689	0.000601976	0.0260976	-0.0208713	-0.0075928	-0.000200738
							0.0831727	0.00214704	0.0284171	-0.0193028	-0.00748821	6.30038e-07
							0.0833938	0.000563877	0.026268	-0.021315	-0.00770048	-0.000159856
							-0.0738713	0.0200193	-0.0392419	0.0270311	0.0054914	-5.81161e-06
							-0.0766334	0.0220719	-0.0377843	0.0189792	0.00316016	0.000899993
							-0.0766556	0.0220735	-0.0377125	0.019024	0.00317217	0.000987796
							-0.0855207	0.0217659	-0.00911514	0.0168931	-0.000309258	0.00154901
							-0.0766637	0.022131	-0.0376346	0.0190796	0.00316635	0.000992873
							-0.0859252	0.0209953	-0.00688906	0.0168715	-0.000530003	0.00147748
							0.0691033	-0.0578778	0.00188823	0.00542217	8.70189e-05	-0.000654518
							0.0735943	0.0239996	-0.041131	0.016209	0.00951846	-0.0110141
							0.0806703	-0.0405584	-0.00187658	-0.00126307	7.77397e-05	-0.000838029
							0.0869224	-0.0224834	0.00976079	0.00146633	8.23608e-05	0.000264363
							0.0897842	0.00216812	0.00580461	-0.00740906	-0.00192769	0.000545685
							0.0896506	0.00916124	0.00540086	-0.00255902	-0.00103173	-0.000754908
							0.0873509	0.0218188	0.00575426	-0.00399354	-0.000369542	-0.00174965
							0.0885671	0.00873866	0.0152628	0.00106291	-0.00139038	-0.00141585
							0.0866197	0.0248385	0.00470872	-0.00369275	-0.000164139	-0.00165922
							0.0328883	0.0646219	0.0436228	0.0284331	0.012195	-0.00638531
							0.0243962	-0.0846029	0.0193871	0.00440303	-0.00286492	0.001494
							0.0427917	0.0306151	-0.053572	-0.0475783	0.00653912	0.014618
							-0.00892577	0.0619161	-0.0492366	-0.042515	-0.00120386	0.00346716
							-0.0342737	0.0640233	-0.0507948	-0.00709036	0.000258051	-0.0159496
							0.0177853	-0.078724	0.00162142	-0.0399007	0.00038972	0.00706247
							0.0803192	0.00980117	0.0336978	-0.0202479	-0.00810905	1.16215e-05
							0.0806434	0.0110364	0.0330163	-0.0194269	-0.00811492	8.22942e-05
							0.0748817	0.0199072	0.0411286	-0.0193671	-0.00939325	-0.000251672
							0.0693768	0.0205632	0.0436163	-0.0293274	-0.012628	0.000759316
							0.0826778	0.00989253	0.029873	-0.0166728	-0.00739029	-0.000172316
							0.0823285	0.00790694	0.0291219	-0.0201384	-0.00799149	0.000707473
							0.0871423	-0.00322686	0.0195016	-0.0122187	-0.00487673	-0.000962123
							0.0835782	0.0118924	0.0299962	-0.00860756	-0.0068498	-0.00331396
							0.0874965	0.0143268	-0.0140042	0.000169046	-0.0100137	-0.00109452
							-0.0194295	0.0654697	0.00338427	0.0561838	0.00700928	0.0166588
							0.0743447	0.0251111	0.039259	-0.0190141	-0.00970736	-0.00193778
							0.0844435	-0.00424308	0.0248025	-0.0190926	-0.00546912	-0.000450325
							0.0889674	0.00508898	0.0124126	-0.0071772	-0.00337874	-0.000637269
							0.0841711	-0.0155029	0.0171174	-0.0217151	-0.00829017	0.000328192
							0.0898229	0.000590859	0.00788012	-0.00485391	-0.00156524	-0.00137538
							0.0902874	-0.00127451	0.000986347	0.0017074	0.000933802	-0.000559175
							0.0903066	-0.00029238	-0.00118678	0.000570921	0.00114561	-0.000314685
							0.0902784	-0.000649956	-0.00252085	0.000372695	0.00114795	-0.000281589
							0.0901894	0.000928297	-0.00462971	0.00040328	0.00137717	-0.000171304
							0.0901168	0.00120716	-0.0057978	0.000675979	0.00136712	-0.000274655
							0.0899285	0.0027532	-0.00767084	0.00151611	0.00156742	-0.000436748
							0.0897828	0.00339178	-0.00886871	0.00213653	0.00160887	-0.000487972
							0.0894882	0.00496169	-0.0105358	0.00324106	0.00191666	-0.00075451
							0.0892957	0.00564178	-0.0114606	0.00407442	0.00204754	-0.000905462
							0.0900361	0.00184966	0.00577486	-0.00352447	-0.00123076	-0.00114393
							0.0898956	0.00321909	0.00703579	-0.003649	-0.00170258	-0.00109795
							0.0898229	0.000590859	0.00788012	-0.00485391	-0.00156524	-0.00137538
							0.0897483	-0.00457437	0.00755331	-0.00465628	-0.00171743	-0.00106708
							0.089776	-0.00574213	0.00566308	-0.00552244	-0.00157303	-0.000871785
							0.0898714	-0.00530878	0.00334508	-0.00630117	-0.00140487	-0.000770699
							0.0899909	-0.00394111	0.00101365	-0.0064254	-0.00127569	-0.000825471
							0.0898229	0.000590859	0.00788012	-0.00485391	-0.00156524	-0.00137538
							0.0896601	-0.00625217	0.00744157	-0.00458864	-0.00176573	-0.000965979
							0.0899564	0.000639219	0.00228538	-0.00766243	-0.00101272	-0.000991166
							0.0898788	0.003771	-0.00113788	-0.00765403	-0.00151602	-0.00197835
							0.0900748	0.00340735	-0.00435764	-0.00106714	2.93326e-06	-0.00364706
							0.0899407	0.00327517	-0.0051928	0.00435472	0.00133657	-0.00327763
							0.0882745	0.00689453	-0.0152928	0.00756792	0.0029083	-0.0043573
							0.0883984	0.00342053	-0.0158828	0.00597883	0.00383044	-0.00546415
							0.0880341	-0.00378978	-0.0177802	0.00561819	0.00517532	-0.00443449
							0.0892976	-0.00814733	-0.0093364	0.00292818	0.00296203	-0.00368119
							0.090071	0.00223904	0.00269397	0.0055287	-0.00138435	-0.000986923
							0.0898335	-0.0011839	0.00274756	0.00860123	-0.00190182	0.00137868
							0.0882511	0.0180911	-0.00527632	0.00125309	-0.00109328	0.00351593
							0.0846508	0.0299091	-0.0087356	0.00068097	-0.00201023	0.00416929
							0.079054	0.0413455	-0.00824956	0.0108623	-0.000393047	0.00365049
							0.0765856	0.0445779	-0.00644881	0.0149678	0.00133311	0.00621016
							0.0708999	0.0515196	-0.0123764	0.0173419	0.00209676	0.00437485
							0.078207	0.0396794	-0.0120778	0.0175636	0.00353465	0.000930885
							0.0818505	0.0312303	-0.0152484	0.0148857	0.00493528	0.00228515
							0.0856033	0.0250292	-0.00588319	0.0122359	0.00304095	0.00324871
							0.0886804	-0.00890525	0.0119528	-0.0083139	-0.000954538	-0.00144313
							0.0885453	-0.0104011	0.0115986	-0.00861307	-0.000686972	-0.000934586
							-0.0889955	-0.00948285	0.000988683	-0.0100753	-0.00293393	0.00610683
							0.0876508	-0.016615	0.0100752	-0.00983149	0.000433968	0.00119451
							0.0898405	0.00271436	0.00747238	-0.00444332	-0.00157599	-0.00132489
							0.0898997	0.003145	0.00699545	-0.00367665	-0.00170749	-0.001133
							0.09001	0.00326001	0.00603698	-0.00234915	-0.00191724	-0.000668695
							0.0897257	0.0061743	0.00661521	-0.00470453	-0.00141335	-0.00133705
							0.0889894	-0.0104104	0.0110037	-0.00110922	-0.0027668	-0.00102331
							0.0897771	-0.00243753	0.00596365	-0.00752217	-0.000130472	-0.00068372
							0.0894068	0.00395055	0.0028002	-0.011692	-0.00206582	-0.000711513
							0.0896608	0.00743642	-0.00171486	-0.00658841	-0.00127849	-0.00402167
							0.0282634	0.0168769	-0.0441058	0.0636097	-0.00506653	0.0325219
							-0.0180615	0.0851858	-0.0226899	0.00422228	0.00390558	0.00526896
							-0.01963	-0.0524982	0.0530534	0.0446889	-0.013628	-0.00443021
							0.0226413	-0.0613306	0.0583874	0.00292781	0.0206784	0.00625937
							-0.0232222	0.000877412	0.0467518	-0.0722792	-0.00564629	0.013288
							-0.019011	0.043012	0.0319234	-0.0649493	-0.0250943	-0.00893425
							0.0860778	0.0255714	0.00925253	-0.00253785	-0.0016619	-0.000641972
							0.0882911	0.0101988	0.01574	-0.00265458	6.52792e-05	-0.00209328
							0.087713	-0.00019422	0.0214325	0.0012114	0.000344351	-0.00199072
							0.0882546	0.00664498	0.016512	-0.00707144	-3.50358e-05	-0.00168188
							0.0879557	0.00966209	0.0145335	-0.0106217	-0.00107991	-0.00193126
							0.0879988	0.0125896	0.0142203	-0.00647836	-0.000680901	-0.00340043
							-0.00329455	0.089326	0.00436037	0.0116869	0.00116348	0.00340116
							0.0319035	0.0640906	0.0441457	0.0294676	0.01285	-0.00712553
							0.0377931	0.027539	0.0619004	0.0444892	0.0111698	-0.00600661
							0.0577167	0.0296041	0.0593439	0.0177302	0.005669	-0.00909366
							0.0603641	0.0267557	0.0611255	-0.00789625	1.11513e-06	-0.000372738
							0.0580873	0.0520185	0.0437674	-0.00921473	0.006741	-0.00570164
							0.09001	0.00326001	0.00603698	-0.00234915	-0.00191724	-0.000668695
							0.0897257	0.0061743	0.00661521	-0.00470453	-0.00141335	-0.00133705
							0.0889894	-0.0104104	0.0110037	-0.00110922	-0.0027668	-0.00102331
							0.0897771	-0.00243753	0.00596365	-0.00752217	-0.000130472	-0.00068372
							0.0894068	0.00395055	0.0028002	-0.011692	-0.00206582	-0.000711513
							0.0896608	0.00743642	-0.00171486	-0.00658841	-0.00127849	-0.00402167
							0.0896987	0.00696493	0.00392347	-0.00669389	-0.00167657	-0.00106476
							0.0881901	0.00321501	0.0174658	-0.00765703	-0.002529	-0.000776214
							0.0900942	-0.000766477	0.00424845	-0.00407042	-0.00154092	-0.00199124
							0.086641	0.0201377	0.0150025	-0.00416326	0.000789769	-0.00181398
							0.0886722	0.0134275	0.00926404	-0.00513543	0.00139095	-0.00114616
							0.0448224	-0.0617899	-0.0379649	-0.0288597	0.000945146	0.0075074
							0.0807674	0.0171451	0.0328807	-0.014187	-0.00724504	0.00250683
							0.0899547	0.00526665	-0.00286123	0.00518049	0.00187614	-0.000614461
							0.0871424	0.00947405	-0.0163008	-0.0101454	-0.00528677	0.00885178
							0.0901036	0.00547985	-0.000317496	0.00293408	0.001042	-0.00018179
							0.0855651	0.00344148	0.0230217	-0.0159071	-0.00648788	-0.000392877
							0.0826859	0.00233757	0.028703	-0.0206688	-0.00806367	5.69283e-05
							-0.0356981	0.0665176	0.0424021	-0.00111911	0.0237566	0.00979755
							0.0899861	0.0072538	0.000697169	0.00245298	0.00111775	-0.000797265
							0.0792114	0.020806	0.034071	-0.0151565	-0.0075114	0.00204956
							0.0893708	0.00574802	-0.00681418	0.00904714	0.00311913	-0.000559781
							0.0886111	0.0168182	0.00375816	0.000735077	-0.00299477	-0.000323113
							-0.0855244	0.00939084	-0.0238498	0.0135103	0.00210327	-0.000355062
							-0.0858556	0.0114629	-0.0219927	0.0130372	0.00146596	0.00036284
							-0.0847813	0.00587377	-0.0269102	0.0141472	0.00297491	-0.00172761
							0.0448224	-0.0617899	-0.0379649	-0.0288597	0.000945146	0.0075074
							0.0886722	0.0134275	0.00926404	-0.00513543	0.00139095	-0.00114616
							-0.0684527	-0.0509163	-0.0164081	-0.0241079	-0.00493451	0.00234572
							0.0831918	0.0318308	0.00890828	0.0110417	0.00461583	-0.00135784
							-0.0641791	-0.0530405	-0.022354	-0.0259605	-0.00476314	0.00546957
							0.0635825	-0.0399696	0.0272872	0.0347654	0.00634089	0.0229079
							0.0872745	0.00199074	0.0222696	0.00514396	0.00150282	0.00361295
							0.00748449	-0.069511	0.0302232	0.0368282	0.00419677	0.0313581
							0.0299151	0.0716574	-0.0246226	-0.0293606	-0.00163071	-0.0256482
							0.0212173	-0.0647132	0.0301253	0.0392533	0.00696845	0.0319941
							0.065967	-0.0389544	0.0369846	0.0231201	0.00523185	0.0189642
							0.0860529	-0.00046144	0.0271268	0.00171013	0.00103427	0.00365302
							0.0238256	-0.0661605	0.0430506	0.0251789	0.00408175	0.0266392
							-0.00949208	0.0708954	-0.0435118	-0.0230526	-0.00279685	-0.0246925
							0.0347933	-0.0608558	0.0425842	0.0264647	0.00586402	0.0263881
							0.0654872	-0.0518869	0.0269698	0.0128924	0.00558402	0.0159034
							0.0872473	-0.00307488	0.022947	-0.00114169	0.0014482	0.00264564
							0.0157657	-0.0806749	0.0290379	0.0100244	0.00375839	0.021064
							-0.00971053	0.0821151	-0.0289565	-0.00947204	-0.00303135	-0.0195942
							0.0282251	-0.0767144	0.0291323	0.0116615	0.00564321	0.021453
							0.0733018	-0.0486642	0.0138437	0.00385679	0.00659197	0.0129296
							0.0883252	-0.000653814	0.0183089	-0.00403827	0.00172735	0.00149552
							0.02138	-0.0844777	0.013496	-0.00203793	0.00486116	0.0188414
							-0.0178441	0.0855407	-0.0140374	0.00169504	-0.00447957	-0.0174038
							0.0359484	-0.079276	0.0132952	-7.48442e-05	0.00706841	0.0188362
							0.0835345	-0.0323996	7.50923e-05	-0.00457037	0.00674208	0.0080264
							0.0887739	0.00570826	0.0141503	-0.00651181	0.0015788	-3.94736e-05
							0.0299117	-0.081673	-0.00614258	-0.0174049	0.00522087	0.0150132
							-0.0258289	0.0834182	0.00564592	0.0169802	-0.00509671	-0.01366
							0.0491231	-0.0720956	-0.00681129	-0.0146687	0.00823481	0.0147746
							0.0901233	0.00472091	-0.0033157	-0.00163297	0.000571332	-0.00018167
							0.0898772	-0.00867936	-0.00220564	-0.000222781	0.000569513	-0.000188562
							0.0896157	0.00126416	-0.0109053	-0.000804944	0.00235857	0.000897073
							0.0880014	0.0135868	-0.015109	0.00111729	0.000155949	-0.000325577
							0.0849416	0.0139433	-0.0224485	0.0149608	0.00354609	-0.00294715
							0.0860596	0.00285571	-0.0161331	0.020443	0.00811165	0.000328494
							0.0836587	-0.00572313	-0.0241615	0.0204869	0.0109924	0.00162832
							0.0840242	-0.0044924	-0.022001	0.022607	0.00911593	-0.000187691
							0.0889281	-0.00150079	0.0127774	0.00877212	0.00176811	-0.00217079
							0.0894533	0.00639732	0.00855253	0.00634387	0.00131598	-0.000752255
							0.0871868	0.0233507	0.00022807	0.00314909	0.000765961	0.00108049
							0.0821959	0.0352647	-0.00805768	0.00962039	0.000850463	0.000732309
							0.0817827	0.02948	-0.0126796	0.0201206	0.00460226	-0.00377421
							0.0835923	0.00979205	-0.0132471	0.0281988	0.00928263	-0.00425716
							0.0828532	0.0021272	-0.0179934	0.0289293	0.0113131	-0.000824636
							0.083241	0.00572885	-0.0189277	0.026997	0.0104657	6.43771e-05
							0.0901253	0.00472217	-0.00328642	-0.00151853	0.000694802	-0.000207828
							0.0898817	-0.00859541	-0.00234385	-0.000200298	0.000579717	-0.000206879
							0.0896205	0.00137612	-0.0108715	-0.000817493	0.00224658	0.000937041
							0.0879874	0.0135879	-0.0151857	0.00116485	0.000172269	-0.000330225
							0.0849452	0.0139454	-0.0224099	0.0150003	0.00354404	-0.00292841
							0.0860568	0.00285775	-0.0160891	0.0204922	0.00810558	0.000279923
							0.0836477	-0.00574465	-0.02414	0.0205276	0.0110441	0.00157359
							0.0840272	-0.00443058	-0.0219817	0.022616	0.00914233	-0.000227228
							0.0884825	-0.00249509	0.0147585	0.00980848	0.00181804	-0.00240776
							0.0891015	0.00835694	0.00975064	0.00722696	0.00134084	-0.000702241
							0.0864669	0.0258132	0.00125466	0.00351401	0.000642261	0.00115202
							0.0812744	0.037375	-0.00682472	0.0104006	0.000798814	0.000843318
							0.0812456	0.0308307	-0.0121241	0.0205849	0.00472217	-0.00375391
							0.0833223	0.0104249	-0.0130114	0.0287783	0.00935684	-0.00471118
							0.0827244	0.00293666	-0.0172948	0.0296248	0.011345	-0.00105835
							0.0830641	0.00661851	-0.0186766	0.0274722	0.0105606	3.03697e-05
							-0.0019378	-0.0713481	0.0541702	0.0105651	-0.000915588	-0.00416295
							-0.038431	-0.0033905	-0.00980103	0.0758801	-0.0281385	-0.00494506
							0.0532049	0.0293022	-0.0664578	0.00160157	0.00702773	0.000733592
							-0.00153312	-0.00105032	0.0881673	0.0119794	-0.00992817	-0.0118113
							0.0550087	-0.00747573	-0.0697068	0.00807995	0.00740774	0.00987218
							0.0271393	0.00514207	8.60532e-05	-0.0806938	-0.0286556	-0.00792994
							-0.0592441	0.00686761	0.0662926	-0.0109204	-0.00450359	0.00819999
							0.0361929	-0.046327	-0.0359435	0.0470391	0.00860181	-0.033523
							-0.0019378	-0.0713481	0.0541702	0.0105651	-0.000915588	-0.00416295
							-0.038431	-0.0033905	-0.00980103	0.0758801	-0.0281385	-0.00494506
							0.0532049	0.0293022	-0.0664578	0.00160157	0.00702773	0.000733592
							-0.00153312	-0.00105032	0.0881673	0.0119794	-0.00992817	-0.0118113
							0.0550087	-0.00747573	-0.0697068	0.00807995	0.00740774	0.00987218
							0.0271393	0.00514207	8.60532e-05	-0.0806938	-0.0286556	-0.00792994
							-0.0592441	0.00686761	0.0662926	-0.0109204	-0.00450359	0.00819999
							0.0361929	-0.046327	-0.0359435	0.0470391	0.00860181	-0.033523
							-0.0019378	-0.0713481	0.0541702	0.0105651	-0.000915588	-0.00416295
							-0.038431	-0.0033905	-0.00980103	0.0758801	-0.0281385	-0.00494506
							0.0532049	0.0293022	-0.0664578	0.00160157	0.00702773	0.000733592
							-0.00153312	-0.00105032	0.0881673	0.0119794	-0.00992817	-0.0118113
							0.0550087	-0.00747573	-0.0697068	0.00807995	0.00740774	0.00987218
							0.0271393	0.00514207	8.60532e-05	-0.0806938	-0.0286556	-0.00792994
							-0.0592441	0.00686761	0.0662926	-0.0109204	-0.00450359	0.00819999
							0.0361929	-0.046327	-0.0359435	0.0470391	0.00860181	-0.033523
							-0.0019378	-0.0713481	0.0541702	0.0105651	-0.000915588	-0.00416295
							-0.038431	-0.0033905	-0.00980103	0.0758801	-0.0281385	-0.00494506
							0.0532049	0.0293022	-0.0664578	0.00160157	0.00702773	0.000733592
							-0.00153312	-0.00105032	0.0881673	0.0119794	-0.00992817	-0.0118113
							0.0550087	-0.00747573	-0.0697068	0.00807995	0.00740774	0.00987218
							0.0271393	0.00514207	8.60532e-05	-0.0806938	-0.0286556	-0.00792994
							-0.0592441	0.00686761	0.0662926	-0.0109204	-0.00450359	0.00819999
							0.0361929	-0.046327	-0.0359435	0.0470391	0.00860181	-0.033523
							0.0281903	0.0613557	-0.057533	-0.0163541	-0.00121137	0.00450867
							0.0781754	-0.022852	-0.0144663	-0.0342695	0.011883	-0.000171236
							-0.0442796	-0.0190017	0.0717862	0.0256227	-0.000439158	-0.00517507
							-0.0460881	0.0203914	-0.0737976	0.00934179	0.00923006	-0.000166114
							-0.0588133	0.010151	0.0661593	0.000305357	-0.00864506	-0.0120241
							-0.0426485	0.0306115	0.0224832	0.062237	0.0153362	0.0280786
							0.000117794	0.00886489	-0.0855116	-0.0275969	-0.00176948	0.0017219
							-0.0628308	0.0237838	0.0465559	-0.0332076	-0.0130259	0.0143265
							0.0281903	0.0613557	-0.057533	-0.0163541	-0.00121137	0.00450867
							0.0781754	-0.022852	-0.0144663	-0.0342695	0.011883	-0.000171236
							-0.0442796	-0.0190017	0.0717862	0.0256227	-0.000439158	-0.00517507
							-0.0460881	0.0203914	-0.0737976	0.00934179	0.00923006	-0.000166114
							-0.0588133	0.010151	0.0661593	0.000305357	-0.00864506	-0.0120241
							-0.0426485	0.0306115	0.0224832	0.062237	0.0153362	0.0280786
							0.000117794	0.00886489	-0.0855116	-0.0275969	-0.00176948	0.0017219
							-0.0628308	0.0237838	0.0465559	-0.0332076	-0.0130259	0.0143265
							0.0281903	0.0613557	-0.057533	-0.0163541	-0.00121137	0.00450867
							0.0781754	-0.022852	-0.0144663	-0.0342695	0.011883	-0.000171236
							-0.0442796	-0.0190017	0.0717862	0.0256227	-0.000439158	-0.00517507
							-0.0460881	0.0203914	-0.0737976	0.00934179	0.00923006	-0.000166114
							-0.0588133	0.010151	0.0661593	0.000305357	-0.00864506	-0.0120241
							-0.0426485	0.0306115	0.0224832	0.062237	0.0153362	0.0280786
							0.000117794	0.00886489	-0.0855116	-0.0275969	-0.00176948	0.0017219
							-0.0628308	0.0237838	0.0465559	-0.0332076	-0.0130259	0.0143265
							0.0281903	0.0613557	-0.057533	-0.0163541	-0.00121137	0.00450867
							0.0781754	-0.022852	-0.0144663	-0.0342695	0.011883	-0.000171236
							-0.0442796	-0.0190017	0.0717862	0.0256227	-0.000439158	-0.00517507
							-0.0460881	0.0203914	-0.0737976	0.00934179	0.00923006	-0.000166114
							-0.0588133	0.010151	0.0661593	0.000305357	-0.00864506	-0.0120241
							-0.0426485	0.0306115	0.0224832	0.062237	0.0153362	0.0280786
							0.000117794	0.00886489	-0.0855116	-0.0275969	-0.00176948	0.0017219
							-0.0628308	0.0237838	0.0465559	-0.0332076	-0.0130259	0.0143265
							0.0893268	0.0105635	0.00513838	-0.00616952	-0.000950611	-0.00150727
							0.0897152	-0.00170683	0.0090965	-0.0042997	-0.00183482	-0.00147431
							0.00656334	0.0788751	-0.011536	0.0410383	0.00230433	-0.0084625
							0.0421784	0.0711587	-0.0229253	-0.00784781	0.00108627	0.026974
							0.0681528	0.00678739	-0.0536565	0.00264808	0.00167863	0.0240581
							0.0876667	-0.0138312	-0.00889842	0.0114291	0.00713308	-0.00458955
							0.0854854	0.00727988	0.0192129	0.0190604	-0.00226512	-0.00775868
							0.0850518	-0.00861528	0.0105791	0.00412491	-0.0268326	0.00124562
							0.0773182	-0.0123678	0.0197363	0.0401253	0.00527299	0.000254856
							0.0859251	-0.0130895	-0.0131462	0.0106873	0.0104494	0.0144158
							0.0835016	-0.0124484	-0.00674662	0.0295647	0.00673858	-0.00812552
							0.0870534	-0.0108538	-0.00919393	0.0166315	0.0100612	-0.000211938
							0.0861025	-0.0155663	-0.0149165	0.0128186	0.00974812	-0.00455072
							0.0881	-0.00422202	-0.00549468	0.00934593	-0.0161586	0.000653619
							0.0886554	0.00994654	0.011837	-0.00138808	-0.00376322	0.00660243
							0.0849791	0.0212612	0.0184642	-0.0106729	-0.00394184	-0.00382756
							0.0887734	0.0138662	0.00105545	-0.00800321	-0.00159369	0.00422092
							-0.00165304	-0.0157938	-0.0706692	0.050222	-0.0185623	-0.00673636
							0.0750351	-0.0185732	-0.0388275	0.0236239	-0.0103054	0.00337975
							0.0828528	0.00716292	-0.00883172	-0.00836124	-0.0330283	-0.00195867
							0.0817574	0.00217932	-0.0200579	-0.00844069	-0.004761	0.0311971
							0.0875754	-0.00289327	-0.004166	0.0188989	0.000158273	-0.0103025
							0.0875443	-0.00959412	-0.0121944	0.0119166	-0.0054943	-0.00903055
							0.0854054	-0.0114334	-0.00666167	0.0259908	0.000160712	-0.003711
							0.0838742	0.00938904	-0.0134217	0.0104288	0.00893142	0.0258224
							0.0877046	0.00815127	-0.0161802	0.0108562	0.00435493	-0.00116317
							0.0873635	-0.00288605	-0.0177187	0.0138223	-0.000895122	0.00346183
							0.0889418	-0.00350053	-0.00871325	0.0122357	0.00011321	0.00315597
							0.0887098	0.0046907	-0.00350252	0.0158684	0.000961875	0.00144486
							0.0891769	0.0101771	-0.00345207	0.00485984	7.93831e-05	-0.0081777
							0.0868686	0.018735	-0.0132295	0.00509608	0.0057063	0.00527225
							0.0875526	0.0116628	-0.0184122	0.00211653	0.000504749	-0.00364409
							0.0290665	0.0734925	-0.00652622	0.0421065	0.00208311	-0.00962314
							0.0813293	-0.0148832	-0.0346279	0.00905605	0.00406506	0.0049922
							0.0872863	0.000766218	-0.01878	-0.00145647	0.00826305	0.0107674
							0.0898321	-0.00628126	0.00475249	-0.00482541	0.00155461	0.000975657
							0.0881358	-0.00655494	0.00587493	0.0140791	-0.00789255	-0.00725175
							0.0884267	-0.0160242	0.000619883	0.00457119	0.00358875	-0.00694994
							0.0835935	-0.0134726	0.0143619	0.027738	0.00214216	0.00297856
							0.0876354	-0.0125329	-0.00851273	0.00635376	0.00953321	0.0108516
							0.0860046	-0.0126128	-0.0113255	0.0181492	0.00907571	-0.00791214
							0.0875503	0.000392554	0.00119183	0.0204936	0.00801173	0.00277369
							0.0885892	-0.00853713	-0.00769147	0.0109948	0.00615091	-0.00443951
							0.0890974	-0.00529863	-0.00530786	0.00980388	-0.00822841	0.000308406
							0.0893681	0.00974796	0.00759328	-0.00148293	-0.00315704	0.00264713
							0.0864034	0.0237817	0.0105425	-0.00345368	-0.00121497	-0.00168946
							0.089322	0.00972609	0.00247157	-0.00826045	-0.000594691	0.00328542
							0.0902066	-0.00409364	0.000945725	0.0016235	0.000910429	-0.000393589
							0.0887809	-0.0160061	-0.000702384	0.00399993	0.000558884	0.00186177
							0.0901854	-0.00389056	-0.00279159	0.000747822	0.00115623	0.000520899
							0.089853	-0.00611432	-0.00621642	0.00201995	0.00101184	0.00195233
							0.0900608	-0.00187823	-0.0064258	0.000773199	0.00101195	0.00105593
							0.089801	-0.000954117	-0.00933726	0.00156321	0.000955715	0.00168587
							0.0897927	0.00109567	-0.00950094	0.00162145	0.000885925	0.000943084
							0.0895202	0.00301522	-0.0112779	0.0026658	0.000785548	0.000800332
							0.0893753	0.00466856	-0.0116412	0.0035701	0.000687973	0.000189746
							0.0889941	0.00690494	-0.0128539	0.00502848	0.000539019	-0.000290401
							0.0886478	0.00880924	-0.0133631	0.00649786	0.000502104	-0.00119844
							0.0880826	0.0112686	-0.0141199	0.00837725	0.000386363	-0.00181224
							0.0874871	0.0134114	-0.0146546	0.0101576	0.0003105	-0.00257354
							0.0866633	0.0159699	-0.0152609	0.0122195	0.000160281	-0.00327274
							0.090071	0.00223904	0.00269397	0.0055287	-0.00138435	-0.000986923
							0.0901359	-0.00287748	0.00201194	0.00456553	-0.000801188	-0.000453294
							0.0898664	-0.00523915	0.00193608	0.00699195	-0.00146044	0.000561533
							0.0898445	-0.00449352	0.000296058	0.00784448	-0.00148613	0.00156256
							0.0898224	-0.00191045	-0.00190704	0.00859003	-0.00160733	0.0026037
							0.089639	0.00173468	-0.00432687	0.0091646	-0.00180935	0.00379027
							0.089206	0.00603299	-0.00683487	0.00957373	-0.00185932	0.00475128
							0.0884584	0.0105749	-0.00943236	0.00991354	-0.00191401	0.00555689
							0.0873429	0.0154627	-0.0118071	0.0103294	-0.00205028	0.00634956
							0.0859094	0.0204618	-0.0137819	0.0109514	-0.00187741	0.00678179
							0.0839776	0.0255424	-0.0159425	0.0118652	-0.00192899	0.00742881
							0.0817065	0.0307559	-0.0177445	0.012691	-0.00193556	0.00754648
							0.0789419	0.0361484	-0.0192187	0.0137882	-0.00172292	0.00758534
							0.0758218	0.0411977	-0.0204304	0.0152871	-0.00159595	0.00765979
							0.0722455	0.0462333	-0.0215559	0.016759	-0.00152894	0.0073294
							0.0854119	0.013335	-0.0227614	0.0100836	-0.00713033	0.00385955
							0.0900515	-0.00363658	-0.00429855	0.00333848	-0.0025206	0.000169734
							0.0881068	-0.00453352	-0.0149458	0.00888152	-0.00824012	0.00223279
							0.0883632	-0.00791965	-0.012858	0.0068937	-0.00857646	0.00115346
							0.0864834	-0.00859226	-0.0189951	0.00989316	-0.0119803	0.00175559
							0.0856004	-0.0106219	-0.0207115	0.0102244	-0.0135315	0.0012822
							0.0836482	-0.0118323	-0.0247985	0.0122968	-0.0159295	0.00124911
							0.0819765	-0.0136235	-0.0274373	0.0136269	-0.0177116	0.000749294
							0.0797389	-0.0149803	-0.0308111	0.0155916	-0.0195769	0.000362106
							0.0774332	-0.0166408	-0.0335796	0.0174492	-0.0212967	-0.000269579
							0.074796	-0.0180125	-0.0365102	0.0195755	-0.0228659	-0.000752584
							0.0720328	-0.0193936	-0.0392294	0.0216026	-0.0242126	-0.00134493
							0.0690384	-0.0206055	-0.0418671	0.0237797	-0.0254117	-0.0018815
							0.0659293	-0.021709	-0.0443452	0.0257905	-0.026519	-0.00237708
							0.0626414	-0.0227061	-0.0467387	0.0278693	-0.0273835	-0.00281774
							0.0901202	-0.000322441	0.00410179	0.00422738	0.000402353	-0.0013753
							0.0901542	-0.00405666	0.00226069	0.00283204	0.000731913	-0.000774802
							0.089777	-0.0087078	0.00238002	0.00408779	0.000591698	-0.000225152
							0.0898332	-0.00858122	0.000778208	0.00371284	0.000673306	0.000161413
							0.0898863	-0.00804981	-0.000805602	0.00356118	0.000737764	0.000541401
							0.0899595	-0.00684268	-0.00238173	0.00348714	0.000722136	0.000790362
							0.0900004	-0.00550927	-0.00388734	0.0033836	0.000743724	0.000984746
							0.0900091	-0.00412325	-0.00518408	0.00342956	0.000606322	0.000933948
							0.0899819	-0.00278915	-0.00628595	0.00364728	0.000572212	0.000921138
							0.0899171	-0.0014192	-0.00732814	0.00409084	0.000545871	0.000824165
							0.0898268	5.12791e-05	-0.00820202	0.00467206	0.000464696	0.000581571
							0.0897008	0.00159198	-0.00894318	0.00543659	0.000370779	0.000252291
							0.0895323	0.00314636	-0.00958592	0.00636675	0.00039073	-7.88749e-05
							0.0893034	0.00478085	-0.0101993	0.00749867	0.000209291	-0.000501984
							0.0890199	0.00643685	-0.010721	0.0087581	0.000225891	-0.000911058
							0.0599196	0.0638827	0.00456026	0.0214823	0.00121689	0.00183872
							0.0602935	0.0536784	0.00554218	-0.0278539	-0.00427906	0.0285827
							0.0826479	-0.024414	-0.0139953	0.0199712	0.0082794	-0.00827803
							0.0817775	-0.00587931	0.0227539	0.029492	0.00608055	-0.00344775
							0.0883592	-0.000181779	0.00578699	0.0123192	-0.0055752	0.0116096
							0.0860707	0.0255251	0.00337282	0.00818494	0.00334231	0.00304534
							0.0816646	0.0201538	-0.0317144	-0.00630839	0.00288455	-0.00541302
							0.0833418	0.0301855	-0.0134334	-0.00587606	0.000545902	-0.00928491
							0.0293038	0.0209634	0.0783239	0.0240509	-0.00873293	-0.0084258
							0.0265064	0.0263064	0.0781865	0.0240366	-0.00830915	-0.00198789
							0.0736616	-0.0106994	0.00815702	0.0476927	0.0152807	-0.00658537
							0.0777462	0.0253553	0.0233405	0.00125889	0.0085389	0.0291868
							0.073683	0.0437826	0.00320781	0.021761	0.01207	-0.0135239
							0.0538626	0.0703469	0.0168246	0.00461872	0.00029433	-0.00203875
							0.0581777	0.0678768	0.00845363	0.00828225	-0.00220835	0.00465468
							0.0668683	0.0592388	-0.00728701	0.00692752	0.00183756	0.00856988
							0.0515155	0.0490233	0.0482723	0.0274708	-0.00313211	0.0025891
							0.0505496	0.0540848	0.0495311	0.00352235	-0.00737159	0.0125697
							0.0762797	-0.0210049	0.00494387	0.0407986	0.0116005	-0.00867017
							0.0799466	-0.00676845	0.026392	0.0312094	0.00653451	-0.00282349
							0.0878912	0.0022616	0.0168848	0.00794678	0.00260436	0.00857361
							0.0835141	0.027909	0.0191478	0.00370873	-0.00145889	-0.00474059
							0.0817884	0.0367987	0.00257355	-0.00937273	-0.00301274	-0.0033865
							0.0767852	0.0350542	-0.0100233	0.0171811	0.0094324	0.0234331
							0.0669494	0.0479376	0.033838	0.014928	-0.00321786	-0.000241142
							0.0760672	0.0348498	0.0302834	-0.0119553	0.000895407	0.00984753
							0.0813261	-0.0178078	-0.00252423	0.031854	0.0113248	-0.0088409
							0.0826027	0.0151818	0.0210287	0.0131218	0.00620358	0.021259
							0.0818199	0.0247085	-0.0106267	0.0242336	0.011916	0.00336513
							0.0722096	0.0527781	0.00336161	0.00789525	-0.00105042	-0.00916579
							0.0702726	0.0542778	-0.0068531	-0.00877813	-0.00426971	-0.0114866
							0.0691204	0.055471	-0.0104226	-0.0100769	-0.00078698	0.00964635
							0.0675736	0.0540849	0.0181427	0.0183048	-0.000310598	0.00168127
							0.0592962	0.0547708	0.0249744	-0.0223508	-0.00735134	0.0215709
							0.0816589	-0.0230757	-0.00672155	0.026976	0.0104187	-0.0087412
							0.0832539	0.000939461	0.0238319	0.0246344	0.00575456	0.00429899
							0.0882161	0.00538163	-0.000942467	0.0146506	0.00360028	0.0109076
							0.0786086	0.0429538	0.00806973	0.0082981	-0.000423341	2.99112e-06
							0.0782727	0.0325774	-0.0252779	-0.0122939	-0.000135903	-0.013434
							0.0758733	0.0460355	-0.01299	-0.00856659	0.000587289	0.00632531
							0.0426536	0.0422106	0.0608873	0.0287117	-0.00471367	0.00189849
							0.0415716	0.048215	0.0624247	0.0102096	-0.00906253	0.00473505
							0.0748318	-0.0196958	0.00639183	0.0433034	0.0130639	-0.0091694
							0.0824217	0.0018957	0.0263215	0.0232997	0.00641249	0.00920692
							0.0880135	0.0120124	0.00742431	0.0114374	0.00896919	0.00120906
							0.0664219	0.0547965	0.0252817	0.00458282	-0.00586011	-0.00703437
							0.07735	0.044845	-0.00394993	-0.0111169	-1.42599e-05	0.00502162
							0.0732839	0.046699	-0.0134543	0.00988428	0.00614171	0.0170513
							0.0492209	0.0475066	0.0523682	0.0266665	-0.00378629	0.00332695
							0.0466861	0.0531801	0.054167	0.00412004	-0.00822985	0.0114902
							0.0753734	-0.0207073	0.00648799	0.0422094	0.0121492	-0.00878778
							0.0801048	-0.0063523	0.0266947	0.0306771	0.00653684	-0.00222709
							0.087797	0.00294346	0.0170049	0.00809261	0.00374795	0.00853421
							0.0819469	0.0304338	0.0215059	0.00244993	-0.00266716	-0.00643195
							0.0808475	0.0387795	0.00475506	-0.00941609	-0.00263504	-0.000351864
							0.0757841	0.0363765	-0.010919	0.0180506	0.00960622	0.0235521
							0.0693425	0.0518264	0.0210662	0.0147654	-0.00139303	0.000638171
							0.080198	0.0323559	0.0185628	-0.0134271	-0.00140638	0.0123712
							0.0820816	-0.0188229	-0.00423748	0.0290713	0.0110995	-0.00897353
							0.0833572	0.0129592	0.0214278	0.0149874	0.00586498	0.0179992
							0.0834665	0.0204887	-0.0107607	0.0227913	0.0105013	0.00515368
							0.0748727	0.049441	0.00158135	0.0085278	-0.000122635	-0.00573898
							0.0723082	0.0493421	-0.0126875	-0.0132384	-0.00386396	-0.0120093
							0.069763	0.0555555	-0.00935507	-0.00912033	-0.00135055	0.00571881
							0.0864886	-0.0242968	0.00904353	0.000571641	-0.00186348	0.00151751
							0.0898059	-0.00759864	0.00474699	-0.00331224	-0.000859032	0.0011969
							0.0882517	-0.00952469	-0.00267921	-0.016282	-0.00162379	0.00212153
							0.0878815	0.0107108	-0.0171451	-0.003194	-0.00349532	-0.00206102
							0.0818491	0.0307705	0.012812	0.0178498	-0.00505555	-0.0020218
							0.0830074	-0.00411101	-0.0270229	0.0191161	0.0121217	-0.00296452
							0.0830589	-0.013034	-0.0234892	0.0209319	0.00701869	-0.00711942
							0.082178	-0.0255842	-0.0190276	0.0180661	0.0070868	-0.0034753
							0.0773576	-0.0330996	-0.0284196	0.0160851	0.00251536	-0.00244795
							0.0877989	-0.0015525	-0.0182996	0.00564505	-0.00018772	-0.0089818
							0.0104973	-0.0871121	0.0111832	0.0138251	-0.00116372	0.0119269
							0.0814303	-0.00799601	-0.0234007	0.0150311	0.0149021	0.0216351
							-0.0106098	-0.0679344	-0.0125361	-0.0550662	-0.00169443	0.0154451
							-0.0662477	-0.0551379	-0.0172943	-0.018012	-0.00890786	-0.00516512
							-0.0367311	0.0288647	0.0698857	0.0286879	-0.0157969	0.00442941
							-0.0841977	-0.00138641	-0.0170099	-0.0264938	0.00470972	0.00734144
							0.0203728	0.0395389	-0.0240877	0.0544291	-0.0301937	-0.0415419
							0.0457725	-0.0650438	-0.00299226	0.0223612	0.0184133	0.0313795
							-0.0618742	-0.0594621	-0.000767772	-0.0250664	-0.0110719	-0.00654654
							0.0548926	0.0474504	-0.0413554	0.0282066	0.00778499	-0.0180909
							-0.00655727	-0.0888074	0.0034428	0.00506171	-0.0019463	0.013693
							0.0536159	0.0573991	-0.0250352	0.0355731	0.00573062	-0.00800878
							0.084894	0.00407058	0.0261164	-0.0147781	-0.00587213	7.22964e-05
							0.0848955	0.00406843	0.0261104	-0.0147806	-0.00587173	7.18134e-05
							0.0857523	0.00244936	0.0212443	-0.0176972	-0.00587669	-2.86219e-05
							0.0849022	0.00405938	0.0260837	-0.0147925	-0.00587009	6.98097e-05
							0.0855759	0.0024366	0.0213342	-0.018381	-0.0060267	4.68328e-05
							0.0856581	-0.0238743	-0.00956827	-0.0124224	-0.00230683	0.000176423
							0.0856543	-0.0238791	-0.00958627	-0.0124224	-0.00232035	0.000197017
							-0.0856572	0.0238767	0.00957435	0.0124194	0.00230564	-0.000176069
							0.0856603	-0.0238707	-0.00956465	-0.0124145	-0.00232122	0.00016172
							-0.0856573	0.0238748	0.00957339	0.0124233	0.00230423	-0.000180171
							0.0848208	0.00423599	0.0263214	-0.014782	-0.00588785	6.95935e-05
							0.0848226	0.00423352	0.0263146	-0.0147847	-0.00588769	6.92333e-05
							0.0858737	0.00208469	0.0208412	-0.0176483	-0.00583487	-2.56621e-05
							0.0848302	0.00422268	0.0262855	-0.0147963	-0.00588586	6.76777e-05
							0.0857186	0.00202338	0.0208701	-0.0183154	-0.0059763	4.92073e-05
							0.0814985	-0.0166746	-0.032822	0.0110776	0.00607605	-0.00124368
							-0.0879395	-0.0170246	-0.0101154	-0.00571989	-0.000319615	-0.000419191
							0.0898192	0.0005695	0.00790968	-0.00487484	-0.00157122	-0.00137662
							0.0527843	-0.0650101	0.0162456	-0.0272412	0.00316169	-0.011402
							0.090177	0.00384587	0.00325681	-0.000847384	-0.000377909	-0.000605449
							-0.0896301	-0.00759807	0.0025349	-0.00709003	-0.00315874	-0.000737257
							0.0898293	0.000658835	0.00783226	-0.0048091	-0.00156304	-0.0013628
							0.0477362	-0.0677399	0.0174186	-0.0289447	0.0030529	-0.0118555
							0.0901994	0.00367608	0.00277192	-0.000878979	-0.000486781	-0.000614102
							-0.0895892	-0.0078138	0.00254389	-0.00743663	-0.00302279	0.00056514
							0.0898292	0.000664247	0.00783818	-0.00480267	-0.00155645	-0.00136445
							0.0477362	-0.0677399	0.0174186	-0.0289447	0.0030529	-0.0118555
							0.0901994	0.00367608	0.00277192	-0.000878979	-0.000486781	-0.000614102
							-0.0895892	-0.0078138	0.00254389	-0.00743663	-0.00302279	0.00056514
							0.0898292	0.000664247	0.00783818	-0.00480267	-0.00155645	-0.00136445
							0.0477362	-0.0677399	0.0174186	-0.0289447	0.0030529	-0.0118555
							0.0902295	0.00177149	0.00346638	4.92856e-05	-0.000352528	-0.00136734
							-0.0892753	-0.0111152	0.00386224	-0.00611589	-0.00294555	-0.00197119
							0.0898292	0.00070264	0.00781026	-0.00484504	-0.00156424	-0.00134641
							0.0454717	-0.0682352	0.0157267	-0.0317778	0.00532763	-0.0122168
							0.0901989	0.00368448	0.00277031	-0.000865141	-0.000490505	-0.000658226
							-0.0895892	-0.0078138	0.00254389	-0.00743663	-0.00302279	0.00056514
							0.0898293	0.000667664	0.00783608	-0.00480362	-0.00155673	-0.0013649
							0.0477362	-0.0677399	0.0174186	-0.0289447	0.0030529	-0.0118555
							0.090231	0.0015182	0.00348931	0.000128159	-0.000362104	-0.00149814
							-0.0893428	-0.0112648	0.00189234	-0.00620592	-0.00250173	-0.00105767
							0.0898289	0.000706997	0.0078087	-0.00485248	-0.00156304	-0.00134586
							0.0442103	-0.069009	0.0158279	-0.0327397	0.00558964	-0.00938397
							0.0236636	0.0172287	0.0548099	0.0540426	0.0365028	-0.00667334
							0.0839014	-0.0188958	0.0250823	-0.0110144	-0.000983537	-0.00325695
							0.0834424	-0.0213796	0.0195646	-0.0185312	-0.001533	-0.00320207
							0	0	0	0	0	0
							-0.0599457	-0.059588	0.00787918	0.0140091	-1.6299e-05	-0.0274948
							0.0599457	0.059588	-0.00787918	-0.0140091	1.6299e-05	0.0274948
							0	0	0	0	0	0
							-0.0175114	0.0276091	0.0439793	0.071606	0.00528037	0.000340748
							-0.0175114	0.0276091	0.0439793	0.071606	0.00528037	0.000340748
							0.0267137	-0.0386961	-0.0444337	0.0336635	-0.0532073	0.00298394
							0	0	0	0	0	0
							0.0769472	-0.046067	0.00795922	-0.00139942	0.0057114	-0.00418807
							0.0046397	-0.0872054	-0.00673952	0.0173524	0.0133755	0.00260169
							0.0204309	-0.0266819	-0.0242911	0.00554739	0.0780052	-0.0179867
							0.0841105	-0.0291193	0.00839253	-0.0116248	0.00209908	-0.00510123
							0.0818456	-0.0159034	-0.0312446	-0.00536501	0.00705043	-0.0123355
							-0.00381605	0.0829162	-0.0286343	-0.0189345	-0.0062978	0.00712357
							0.053413	-0.0717233	0.00212623	0.00723725	0.0100992	-0.00156348
							0.0856581	-0.0238743	-0.00956827	-0.0124224	-0.00230683	0.000176423
							0.013849	0.0300463	0.066479	0.0513777	-0.000969697	0.00196719
							0.035895	0.0270623	0.073128	0.0273782	-0.00565374	0.00290806
							-0.00412741	0.0818361	-0.0318868	-0.0192519	-0.00624425	0.00423454
							0.0839942	-0.0243659	0.0154358	-0.016002	-0.000173289	-0.00392747
							0.035895	0.0270623	0.073128	0.0273782	-0.00565374	0.00290806
							-0.0638517	-0.00732819	-0.0504285	0.0362608	0.0125793	-0.00341354
							-0.0599457	-0.059588	0.00787918	0.0140091	-1.6299e-05	-0.0274948
							0.035895	0.0270623	0.073128	0.0273782	-0.00565374	0.00290806
							0.0345641	0.040452	-0.0595885	-0.0333685	0.0040141	0.0254385
							0	0	0	0	0	0
							0.0267137	-0.0386961	-0.0444337	0.0336635	-0.0532073	0.00298394
							-0.0175114	0.0276091	0.0439793	0.071606	0.00528037	0.000340748
							0.0473004	0.0690931	-0.016192	-0.0296405	0.00103713	-0.00234508
							0.0784862	-0.0410474	-0.0129375	0.00208596	0.00863985	-0.00819481
							0.053413	-0.0717233	0.00212623	0.00723725	0.0100992	-0.00156348
							0.0638517	0.00732819	0.0504285	-0.0362608	-0.0125793	0.00341354
							0.0821104	-0.0317734	0.00369942	-0.00991973	0.0152748	-0.00783813
							-0.0139087	-0.0850234	-0.0011229	0.0259221	-0.00229892	0.00758777
							0.0267137	-0.0386961	-0.0444337	0.0336635	-0.0532073	0.00298394
							0.0818456	-0.0159034	-0.0312446	-0.00536501	0.00705043	-0.0123355
							0.00965202	0.083227	-0.0176179	-0.0262702	-0.00884668	0.00773502
							0.00712809	-0.00858795	-0.000351987	0.0815414	-0.037124	0.00257529
							0.0522064	-0.072145	-0.00711652	0.00611982	0.0113146	-0.00346224
							0.0861587	0.0233462	0.0128794	0.00457963	0.000805734	-0.00162446
							0.0760917	-0.0484523	-0.00186783	-0.00414819	0.000415828	-0.00027517
							0.0760917	-0.0484523	-0.00186783	-0.00414819	0.000415828	-0.00027517
							-0.0710221	0.0382946	0.0323442	0.0234498	-0.00718529	0.000481679
							0.0447689	-0.0183647	0.0274569	0.0682267	0.0130876	-0.015393
							-0.0626243	0.0537874	0.0214046	0.0283866	-0.00771896	0.00448129
							-0.038758	0.0528198	0.0295358	0.0546967	0.00151163	-9.21154e-05
							0.0784862	-0.0410474	-0.0129375	0.00208596	0.00863985	-0.00819481
							-0.065285	0.0149914	-0.0202459	0.0237905	-0.0506786	0.0112883
							-0.074633	-0.0112949	0.0455157	0.012123	-0.0045503	0.0148829
							-0.0784862	0.0410474	0.0129375	-0.00208596	-0.00863985	0.00819481
							-0.0177853	0.078724	-0.00162142	0.0399007	-0.00038972	-0.00706247
							-0.065285	0.0149914	-0.0202459	0.0237905	-0.0506786	0.0112883
							-0.0701516	0.0242975	-0.00464351	0.00201193	0.0509581	-0.00495546
							-0.0784862	0.0410474	0.0129375	-0.00208596	-0.00863985	0.00819481
							0.0709888	-0.0383669	-0.0323581	-0.0234227	0.00715046	-0.000533956
							0.0710756	-0.0382968	-0.0321978	-0.0234668	0.00724049	-0.000548653
							0.0710108	-0.0383445	-0.0322627	-0.0235004	0.00723159	-0.000470812
							0	0	0	0	0	0
							0	0	0	0	0	0
							0.0784862	-0.0410474	-0.0129375	0.00208596	0.00863985	-0.00819481
							0	0	0	0	0	0
							0.053102	-0.000130312	-0.0485832	-0.031625	0.0101567	0.0433019
							0.051043	0.0274408	-0.0187413	0.0307783	0.0183926	0.0562432
							0.0789701	-0.0100493	0.040016	0.0144113	0.00111592	-0.00332033
							0.0842271	0.00925518	-0.0252596	-0.018253	-0.0027188	0.000203308
							0.0788686	0.0292958	0.0302337	0.0127404	-0.00106874	-0.00157418
							0	0	0	0	0	0
							0.0862341	-0.0215464	-0.00273855	-0.0158229	-0.000218705	-0.000196788
							0.0661537	-0.0464752	-0.0301346	0.0175885	-0.0196903	-0.00413384
							0.0733286	0.0505729	0.0145836	0.000917524	-0.00319846	-0.000230942
							0	0	0	0	0	0
							0.0877804	-0.0170597	0.00471552	-0.0117761	-0.000926104	0.000554351
							0.0799873	-0.0254899	-0.0329478	-0.00316104	0.00230784	-0.00315171
							0.0677757	0.0566235	0.0166187	0.00862022	-0.0027669	-0.000773264
							0.0817173	0.00105324	-0.0377633	-0.00712579	3.63185e-05	-0.00168525
							0.0840507	-0.0249244	0.0143131	-0.0144533	-0.00715315	-0.00279885
							0.0767535	0.0430497	-0.00438184	0.0186777	0.00347662	-0.00582964
							0	0	0	0	0	0
							0.0899889	0.0024374	-0.00456746	-0.00211598	-0.00125583	-0.00525834
							0.066101	-0.0287824	-0.0535417	0.00903452	-0.00228592	-0.00267904
							0.0839355	0.0112531	-0.00600819	0.0279528	0.00829953	-0.0100186
							0.0855178	-0.0141423	-0.0181474	0.0159427	0.00767768	-0.00166226
							0.0863105	-0.0164379	-0.00798401	-0.0178688	-0.00659742	0.00349829
							0.0836326	0.00173107	-0.00539632	0.0313423	0.0103478	-0.00652386
							0.07906	-0.0247144	-0.0334149	0.0105046	0.00721447	-0.00427559
							0.0792588	-0.0344078	-0.0232145	-0.00631194	0.00982347	0.00417171
							0.0842703	0.0023361	-0.014503	0.0260353	0.0104498	-0.00736167
							0.0869233	-0.0177051	-0.0152717	0.0059288	0.00364289	-0.00278128
							0.0593878	-0.0503674	-0.0393703	0.0218053	0.000521471	-0.00830405
							0.0861881	0.0260107	0.00167888	0.00564632	0.00208887	-0.00380795
							0	0	0	0	0	0
							0.0762064	-0.0361861	-0.0259123	0.0175545	0.0031011	-0.0072413
							0.0816888	-0.0285248	-0.0187708	-0.0134407	0.00791872	0.00872202
							0.0704905	0.035682	0.0424308	-0.00734348	-0.00780512	0.001088
							0.0826395	-0.0294179	-0.0212251	-0.000133601	-0.00276165	-0.0023792
							0.0577759	-0.041588	-0.0500537	0.020591	0.0059835	-0.0112132
							-0.0831055	0.0234763	-0.021561	0.0153013	0.000422703	0.00129297
							0.0898957	-0.00444595	0.00370683	0.00380186	-0.00497174	0.00214231
							0.0900102	0.00325806	0.00603452	-0.00234924	-0.00191762	-0.000667143
							0.0860722	0.0255341	0.00937242	-0.0026407	-0.00169545	-0.00063135
							0.0860722	0.0255341	0.00937242	-0.0026407	-0.00169545	-0.00063135
							0.0897257	0.00617551	0.00661077	-0.00470902	-0.00141174	-0.00134018
							0.0882713	0.0101944	0.0158392	-0.0027487	3.21112e-05	-0.00207967
							0.0882713	0.0101944	0.0158392	-0.0027487	3.21112e-05	-0.00207967
							0.0876889	-0.000172198	0.0215395	0.00108289	0.000303304	-0.00197799
							0.0876889	-0.000172198	0.0215395	0.00108289	0.000303304	-0.00197799
							0.0882197	0.00665489	0.0166458	-0.00718824	-9.08786e-05	-0.00165537
							0.0882197	0.00665489	0.0166458	-0.00718824	-9.08786e-05	-0.00165537
							0.0879136	0.00967267	0.0146929	-0.0107405	-0.00112138	-0.0019116
							0.0879136	0.00967267	0.0146929	-0.0107405	-0.00112138	-0.0019116
							0.0757066	-0.0482759	-0.00633725	0.00536455	0.000925826	-0.00516407
							0.058655	-0.0683303	0.00293132	0.00602024	0.00193504	-0.000699479
							-0.00580011	0.035602	0.0362121	-0.0659893	0.011026	0.0327091
							-0.016651	0.08018	0.0129452	0.0302258	-0.00654553	-0.018122
							0.0406606	-0.0654075	-0.0174403	0.0370272	0.0204073	0.0116386
							-0.0129205	0.0401909	0.0139059	-0.0752015	-0.0228772	-0.00206341
							-0.0164049	0.0823817	-0.0104162	0.0304779	-0.00146812	-0.00794211
							-0.0175114	0.0276091	0.0439793	0.071606	0.00528037	0.000340748
							0	0	0	0	0	0
							0.0558078	0.0611362	-0.0190703	-0.0300369	-0.00622322	0.00132083
							0.0899876	0.00188466	0.0056805	-0.00468418	-0.00139899	-0.00101406
							-0.00364885	-0.0296734	0.064	0.0437034	0.00695071	0.0347906
							0.00769313	-0.0407533	0.0600304	0.0321649	0.0112076	0.0409225
							0.0105944	-0.0520911	0.0578205	0.0164451	0.0113043	0.0398916
							0.0848961	0.0293253	0.00296539	-0.00200382	0.0086984	-0.0016466
							-0.0563582	0.0123134	0.052173	-0.0344874	0.0280196	-0.0115818
							0.0898956	0.00321909	0.00703579	-0.003649	-0.00170258	-0.00109795
							0.0900409	-0.000607797	0.00473263	-0.00492727	-0.00180269	-0.000925826
							0.0644563	0.00686641	0.0499157	-0.0359918	-0.0126003	0.00331519
							0.089481	0.00886882	0.00786945	-0.00301012	-0.00080583	-0.00116812
							0.0873002	0.020508	0.0094497	-0.00470769	-0.000123309	-0.0022632
							0.0873291	0.00972581	0.0207136	-0.0016363	0.00118029	-0.00210503
							0.0894294	0.00850895	0.00863177	-0.00323945	-0.00143423	-0.00119572
							0.0735828	0.0240137	-0.0411359	0.0162177	0.00949125	-0.0110529
							0.0635202	0.00383389	0.0520726	-0.0351245	-0.0122278	0.00376576
							0.0735828	0.0240137	-0.0411359	0.0162177	0.00949125	-0.0110529
							0.00541834	-0.0371295	-0.0554899	0.0412443	-0.0443591	0.00160938
							-0.0134266	-0.0213552	0.0147761	-0.00583855	-0.0209311	0.0826539
							0.00541834	-0.0371295	-0.0554899	0.0412443	-0.0443591	0.00160938
							-0.0721478	0.0540001	0.0019219	-0.00461837	-0.00228409	0.00263843
							-0.0635202	-0.00383389	-0.0520726	0.0351245	0.0122278	-0.00376576
							-0.0688857	0.053401	0.00786779	0.0213608	-0.00542403	0.00373963
							0.0865231	0.022682	0.0121831	0.00269438	-0.000152711	-0.00144343
							0.0899873	0.00189203	0.00568505	-0.00468144	-0.0013989	-0.00101441
							0.053413	-0.0717233	0.00212623	0.00723725	0.0100992	-0.00156348
							0.0856581	-0.0238743	-0.00956827	-0.0124224	-0.00230683	0.000176423
							0.0839942	-0.0243659	0.0154358	-0.016002	-0.000173289	-0.00392747
							0.0839942	-0.0243659	0.0154358	-0.016002	-0.000173289	-0.00392747
							0	0	0	0	0	0
							0	0	0	0	0	0
							0	0	0	0	0	0
							0.0861451	-0.020685	-0.00521246	-0.016487	0.00326472	-0.000134208
							0.053413	-0.0717233	0.00212623	0.00723725	0.0100992	-0.00156348
							0.0856581	-0.0238743	-0.00956827	-0.0124224	-0.00230683	0.000176423
							0	0	0	0	0	0
							0.0670535	0.0597766	-0.00774214	-0.00489411	-0.00221082	-0.00055082
							0	0	0	0	0	0
							0.0839942	-0.0243659	0.0154358	-0.016002	-0.000173289	-0.00392747
							0.0839942	-0.0243659	0.0154358	-0.016002	-0.000173289	-0.00392747
							0.0898137	0.00441143	0.00672754	-0.00503371	-0.00091812	-0.00105147
							0.0846888	-0.0264013	-0.00998054	-0.0127477	0.00518245	-0.000566872
							0.0700029	-0.0452077	0.0311805	-0.00270421	0.0106838	-0.0109857
							0.0217895	0.0247535	-0.0796333	-0.011955	-0.00714121	0.0231433
							-0.00694342	-0.0021672	-0.0827935	0.0279653	0.0162883	-0.0142642
							0	0	0	0	0	0
							0.0267137	-0.0386961	-0.0444337	0.0336635	-0.0532073	0.00298394
							0	0	0	0	0	0
							0.0267137	-0.0386961	-0.0444337	0.0336635	-0.0532073	0.00298394
							0.0638517	0.00732819	0.0504285	-0.0362608	-0.0125793	0.00341354
							0	0	0	0	0	0
							-0.0175114	0.0276091	0.0439793	0.071606	0.00528037	0.000340748
							-0.0128908	0.0239749	0.0635709	0.0567834	-0.0023379	-0.0121016
							0.0568431	-0.0246288	0.059833	-0.024977	-0.00848941	0.00669988
							0.0400507	0.0709216	0.00146453	-0.0388067	-0.00240078	0.00327109
							0.0839942	-0.0243659	0.0154358	-0.016002	-0.000173289	-0.00392747
							0.0850395	-0.026766	-0.0082785	-0.0117699	-0.00181649	0.000124331
							0.0267137	-0.0386961	-0.0444337	0.0336635	-0.0532073	0.00298394
							0	0	0	0	0	0
							0	0	0	0	0	0
							0	0	0	0	0	0
							0.0824645	-0.0142789	0.0337106	0.0026061	0.000108752	-0.0033209
							0.0100312	0.0811932	-0.028483	-0.0250807	0.00464863	0.00189992
							-0.0114102	-0.00509766	0.0732823	0.0494773	-0.00284716	-0.0132638
							0	0	0	0	0	0
							-0.00037331	0.0332634	-0.0796108	-0.0123307	0.00995401	0.0215153
							0.0839942	-0.0243659	0.0154358	-0.016002	-0.000173289	-0.00392747
							0.0292818	0.0762954	-0.0263618	-0.0270069	-0.00684697	0.00298397
							0	0	0	0	0	0
							-0.00037331	0.0332634	-0.0796108	-0.0123307	0.00995401	0.0215153
							0	0	0	0	0	0
							0.0865134	-0.0189446	-0.0110451	-0.0126083	0.00491885	-0.00314422
							0.0786288	-0.0144681	0.0318352	0.0194644	-0.0193445	-0.000377424
							0	0	0	0	0	0
							0.0433615	0.024807	0.0729505	0.0166591	-0.00731703	0.00317305
							-0.0322857	-0.0197442	0.0608324	0.0516844	-0.00100634	-0.0188001
							0	0	0	0	0	0
							0	0	0	0	0	0
							0	0	0	0	0	0
							0.0760917	-0.0484523	-0.00186783	-0.00414819	0.000415828	-0.00027517
							0.0385174	0.0674904	-0.0416309	-0.0195857	-0.00134189	-0.0011934
							0	0	0	0	0	0
							0.0720894	-0.0226911	-0.00277414	0.00212113	-0.0492012	0.00371222
							0.0613854	-0.0648613	0.010779	0.00211515	0.00788719	-0.000688105
							-0.0296083	0.0720052	0.0350586	0.0290713	-0.00138176	-0.00457675
							-0.0189962	0.0814724	0.0170868	-0.0280937	0.00759017	-0.00459069
							-0.0482239	0.0371629	0.0584855	-0.00345748	-0.0138903	-0.0287477
							-0.0808331	0.0365569	0.00692531	0.0143248	0.00324786	0.00494007
							-0.0036867	0.0331228	0.059566	0.0576046	-0.0126798	0.00454123
							-0.00479326	0.0819912	-0.0324219	-0.017764	-0.00607941	0.0030455
							0.0267137	-0.0386961	-0.0444337	0.0336635	-0.0532073	0.00298394
							0.0821104	-0.0317734	0.00369942	-0.00991973	0.0152748	-0.00783813
							0.0821104	-0.0317734	0.00369942	-0.00991973	0.0152748	-0.00783813
							0	0	0	0	0	0
							0	0	0	0	0	0
							0	0	0	0	0	0
							0	0	0	0	0	0
							-0.021872	-0.083722	0.00976233	0.020115	0.0106428	0.00758777
							0.0267137	-0.0386961	-0.0444337	0.0336635	-0.0532073	0.00298394
							0.0267137	-0.0386961	-0.0444337	0.0336635	-0.0532073	0.00298394
							0.0267137	-0.0386961	-0.0444337	0.0336635	-0.0532073	0.00298394
							0	0	0	0	0	0
							0	0	0	0	0	0
							0	0	0	0	0	0
							0	0	0	0	0	0
							0	0	0	0	0	0
							0	0	0	0	0	0
							0	0	0	0	0	0
							0	0	0	0	0	0
							0	0	0	0	0	0
							0	0	0	0	0	0
							0	0	0	0	0	0
							0	0	0	0	0	0
							0	0	0	0	0	0
							0	0	0	0	0	0
							0	0	0	0	0	0
							-0.0175114	0.0276091	0.0439793	0.071606	0.00528037	0.000340748
							0	0	0	0	0	0
							0	0	0	0	0	0
							0	0	0	0	0	0
							0	0	0	0	0	0
							0	0	0	0	0	0
							0	0	0	0	0	0
							0	0	0	0	0	0
							0	0	0	0	0	0
							0	0	0	0	0	0
							0	0	0	0	0	0
							0	0	0	0	0	0
							0	0	0	0	0	0
							0	0	0	0	0	0
							0	0	0	0	0	0
							0.0384673	0.0671644	-0.0420164	-0.0199468	-0.00210799	0.000150218
							0	0	0	0	0	0
							0	0	0	0	0	0
							0	0	0	0	0	0
							0	0	0	0	0	0
							0	0	0	0	0	0
							0	0	0	0	0	0
							0	0	0	0	0	0
							0	0	0	0	0	0
							0	0	0	0	0	0
							0	0	0	0	0	0
							0	0	0	0	0	0
							0	0	0	0	0	0
							0	0	0	0	0	0
							-0.00412741	0.0818361	-0.0318868	-0.0192519	-0.00624425	0.00423454
							0	0	0	0	0	0
							0	0	0	0	0	0
							0	0	0	0	0	0
							0	0	0	0	0	0
							0	0	0	0	0	0
							0	0	0	0	0	0
							0	0	0	0	0	0
							0	0	0	0	0	0
							0	0	0	0	0	0
							0.0046397	-0.0872054	-0.00673952	0.0173524	0.0133755	0.00260169
							0.0046397	-0.0872054	-0.00673952	0.0173524	0.0133755	0.00260169
							0	0	0	0	0	0
							0	0	0	0	0	0
							0	0	0	0	0	0
							0	0	0	0	0	0
							0	0	0	0	0	0
							0	0	0	0	0	0
							0	0	0	0	0	0
							0	0	0	0	0	0
							0	0	0	0	0	0
							0	0	0	0	0	0
							0	0	0	0	0	0
							0	0	0	0	0	0
							1.22581e-24	4.5668e-20	-3.52232e-18	1.6318e-18	4.989e-17	2.40413e-17
							1.19537e-21	8.51203e-18	-4.94659e-16	1.23507e-16	7.20164e-17	-1.23778e-16
							-3.39997e-20	-1.49939e-17	1.04841e-16	2.4202e-16	1.62837e-16	-6.64737e-16
							-3.70253e-18	-1.8129e-16	1.59706e-16	1.1326e-15	-4.11433e-16	1.07558e-15
							2.15081e-17	5.78276e-16	-6.66578e-17	1.93104e-17	6.96164e-17	3.24124e-16
							-4.30429e-16	-1.7505e-16	-3.23145e-16	1.82235e-16	8.47607e-16	-5.76083e-16
							-0.0796406	0.0405304	0.0019042	0.00884174	-0.00368938	0.00881822

## Sheet: PCR_HID5
	-30.8017	-7.58404
	-22.3231	-4.46119
	-10.5672	7.63054
	-3.28837	20.4584
	12.329	-7.3743
	16.1203	-10.6947
	6.43663	-2.15988
	-30.3547	-1.00203
	-25.9693	-8.42611
	13.2537	-6.65649

[truncated: 36 more sheets: PCR_HID6_HID, PCR_HID6, cach3, PCA_HID14, PCA_HID15, PCA_HID16, PCA_HID17_HID, PCA_HID17, PCA_HID18, PCA_HID19, PCA_HID20, PCA, MLR_On_Flavonoids_set, MLR_On_Test_set, AD_on_Test_validated, AD_on_Flavone_validated, PCA_HID, PCA_HID1, PCA_HID2, PCA_HID3_HID …]
