# Supplementary material for: Pharmacophore modeling and QSAR analysis of anti-HBV flavonols
Source: PLoS One. 2025 Jan 13;20(1):e0316765. doi: 10.1371/journal.pone.0316765 (PMC11730388; doi:10.1371/journal.pone.0316765)
Supplement: S2 File — The file contains names of the hits, smiles, Mol. Index, Active/Decoy, Source Database, #Confs, Pharmacophore Match, Score, Pharmacophore-Fit Score, and rmsd. (XLSX) [file pone.0316765.s002.xlsx]

## Sheet: Hit-Library
Name	Smiles	Mol. Index	Active/Decoy	Source Database	# Confs.	Pharmacophore Match	Score	Pharmacophore-Fit Score	rmsd	qed	X4A	pIC50
CHEMBL468872 PubChem-21722016	o2c(c(O[C@@H]1O[C@@H]([C@@H](O)[C@H](O)[C@H]1O)C(=O)OC)c(=O)c3c2cc(O)cc3O)c4cc(O)c(O)cc4	47	active	FlavLib.ldb	66	Model_Flavonols-1	142.647	142.65	0.496157	0.183094	0.107	26.2451
ZINC000253623593 253623593 PubChem-124917493	o3c(c(O[C@@H]2OC[C@@H](O[C@H]1O[C@H]([C@H](O)[C@@H](O)[C@@H]1O)CO)[C@H](O)[C@H]2O)c(=O)c4c3cc(O)cc4O)c5cc(O)c(O)cc5	334	active	FlavLib.ldb	26	Model_Flavonols-1	142.637	142.64	0.605516	0.136835	0.108	42.8542
PubChem-163036014	o2c(c(O[C@@H]1O[C@@H]([C@H](O)[C@H](O)[C@H]1O)CO)c(=O)c3c2cc(O)c(OC)c3O)c4cc(O)c(O)cc4	252	active	FlavLib.ldb	20	Model_Flavonols-1	142.635	142.64	0.568291	0.209345	0.108	37.039
ZINC000005004613 5004613 PubChem-25079947	o2c(c(O[C@@H]1O[C@H]([C@@H](O)[C@@H](O)[C@@H]1O)CO)c(=O)c3c2cc(O)cc3O)c4cc(O)c(O)cc4	205	active	FlavLib.ldb	37	Model_Flavonols-1	142.639	142.64	0.558292	0.228875	0.108	35.4727
13479091	o2c(c(O[C@@H]1O[C@H]([C@@H](O)[C@H](O)[C@@H]1O)C(=O)O)c(=O)c3c2cc(O)cc3O)c4cc(O)c(O)cc4	207	active	FlavLib.ldb	40	Model_Flavonols-1	142.639	142.64	0.563191	0.22258	0.107	23.0784
MCULE-3429209441 59764333 MolPort-047-972-073 PubChem-71430793	o2c(c(O[C@@H]1O[C@@H]([C@H](O)[C@H](O)[C@H]1O)COC(=O)CC(=O)O)c(=O)c3c2cc(O)cc3O)c4cc(O)c(O)cc4	150	active	FlavLib.ldb	94	Model_Flavonols-1	142.64	142.64	0.501578	0.104658	0.111	84.1323
PubChem-129887363	o2c(c(O[C@@H]1O[C@H]([C@H](O)[C@@H](O)[C@H]1O)C)c(=O)c3c2cc(O)c(c3O)CC)c4cc(O)c(O)cc4	309	active	FlavLib.ldb	41	Model_Flavonols-1	142.631	142.63	0.571725	0.266424	0.108	32.4613
PubChem-44259776	o2c(c(O[C@@H]1O[C@@H]([C@H](O)[C@@H](O)[C@H]1O)CO)c(=O)c3c2cc(O)c(OC)c3O)c4cc(O)c(O)cc4	268	active	FlavLib.ldb	21	Model_Flavonols-1	142.627	142.63	0.567845	0.209345	0.108	37.039
PubChem-44259782	o2c(c(O[C@@H]1O[C@@H]([C@@H](O)[C@@H](O)[C@H]1O)CO)c(=O)c3c2cc(O)c(OC)c3O)c4cc(O)c(O)cc4	250	active	FlavLib.ldb	21	Model_Flavonols-1	142.628	142.63	0.567684	0.209345	0.108	37.039
CHEMBL4439663 PubChem-155513970	o3c(c(O[C@@H]1O[C@@H]([C@@H](O)[C@H](O)[C@H]1O)CO[C@@H]2O[C@H]([C@H](OC(=O)CCCCCCC\C=C/C\C=C/CCCCC)[C@@H](O)[C@H]2O)C)c(=O)c4c3cc(O)cc4O)c5cc(O)c(O)cc5	115	active	FlavLib.ldb	200	Model_Flavonols-1	142.632	142.63	0.512825	0.030424	0.115	141.682
CHEMBL171315 PubChem-44381460	o2c(c(O[C@H]1[C@H](O)[C@H](O)[C@@H](O[C@H]1C)O)c(=O)c3c2cc(O)cc3O)c4cc(O)c(O)cc4	91	active	FlavLib.ldb	23	Model_Flavonols-1	142.62	142.62	0.506382	0.275988	0.108	31.6943
CHEMBL4642639 PubChem-101548886	o2c(c(O[C@@H]1O[C@H]([C@H](O)[C@@H](O)[C@H]1O)C)c(=O)c3c2cc(O)c(OC)c3O)c4cc(O)c(O)cc4	84	active	FlavLib.ldb	27	Model_Flavonols-1	142.62	142.62	0.512081	0.256529	0.108	33.2549
ZINC000253501009 253501009 PubChem-124900074	o3c(c(O[C@@H]2O[C@@H]([C@H](O[C@@H]1O[C@@H]([C@@H](O)[C@@H](O)[C@@H]1O)CO)[C@@H](O)[C@H]2O)CO)c(=O)c4c3cc(O)cc4O)c5cc(O)c(O)cc5	348	active	FlavLib.ldb	29	Model_Flavonols-1	142.612	142.61	0.613549	0.118791	0.107	31.4022
MolPort-047-145-731 MCULE-9772952803 PubChem-146116225	o2c(c(O[C@@H]1O[C@@H]([C@@H](O)[C@H](O)[C@H]1O)COC(=O)C[C@@](O)(CC(=O)O)C)c(=O)c3c2c(OC)c(O)cc3O)c4cc(O)c(O)cc4	185	active	FlavLib.ldb	200	Model_Flavonols-1	142.615	142.61	0.54103	0.101145	0.112	97.3132
ZINC001560408655 1560408655	o2c(c(O[C@@H]1O[C@H]([C@H](O)CO)C(O)=C1O)c(=O)c3c2cc(O)cc3O)c4cc(O)c(O)cc4	200	active	FlavLib.ldb	40	Model_Flavonols-1	142.599	142.6	0.583419	0.250247	0.106	7.96033
PubChem-162940469	o2c(c(O[C@@H]1[C@H](O)[C@H](OC[C@H]1O)O)c(=O)c3c2cc(O)cc3O)c4cc(O)c(O)cc4	497	active	FlavLib.ldb	21	Model_Flavonols-1	142.595	142.59	0.532214	0.276733	0.108	31.6345
PubChem-162938150	o2c(c(O[C@@H]1O[C@@H]([C@H](O)[C@@H](O)[C@H]1O)CO)c(=O)c3c2c(OC)c(O)cc3O)c4cc(O)c(O)cc4	272	active	FlavLib.ldb	21	Model_Flavonols-1	142.589	142.59	0.572437	0.209345	0.107	24.1398
CHEMBL4446290 PubChem-155518397	o3c(c(O[C@@H]1O[C@@H]([C@@H](O)[C@H](O)[C@H]1O)CO[C@@H]2O[C@H]([C@H](OC(=O)CCC\C=C/C\C=C/C\C=C/C\C=C/CCCCC)[C@@H](O)[C@H]2O)C)c(=O)c4c3cc(O)cc4O)c5cc(O)c(O)cc5	132	active	FlavLib.ldb	200	Model_Flavonols-1	142.582	142.58	0.503604	0.029419	0.116	154.662
PubChem-163013726	o2c(c(O[C@H]1[C@H](O)[C@H](O)[C@@H](O[C@H]1CO)O)c(=O)c3c2cc(O)cc3O)c4cc(O)c(O)cc4	484	active	FlavLib.ldb	27	Model_Flavonols-1	142.573	142.57	0.595092	0.228875	0.107	22.5735
CHEMBL353450 PubChem-44382741	o2c(c(O[C@H]1[C@H](O)[C@@H](O)[C@H](OC1)O)c(=O)c3c2cc(O)cc3O)c4cc(O)c(O)cc4	146	active	FlavLib.ldb	12	Model_Flavonols-1	142.56	142.56	0.534616	0.276733	0.108	31.6345
ZINC000390822451 390822451 PubChem-129354321	o3c(c(O[C@@H]1O[C@@H]([C@@H](O)[C@H](O)[C@H]1O)CO[C@H]2OC[C@H](O)[C@@H](O)[C@H]2O)c(=O)c4c3cc(O)cc4O)c5cc(O)c(O)cc5	325	active	FlavLib.ldb	200	Model_Flavonols-1	142.545	142.55	0.615655	0.136835	0.109	55.7534
ZINC001560403838 1560403838	o2c(c(O[C@H]1O[C@@H]([C@@H](O)C(O)=C1O)C(=O)O)c(=O)c3c2cc(O)cc3O)c4cc(O)c(O)cc4	370	active	FlavLib.ldb	30	Model_Flavonols-1	142.537	142.54	0.532756	0.247522	0.107	21.078
PubChem-44259512	o2c(c(O[C@@H]1O[C@@H]([C@@H](O)[C@@H](O)[C@H]1O)CO)c(=O)c3c2cc(O)cc3O)c4c(O)c(O)c(O)cc4	286	active	FlavLib.ldb	26	Model_Flavonols-1	142.538	142.54	0.571406	0.207758	0.107	24.2671
CHEMBL520546 13515662 LN01345176 MCULE-3775654270 MCULE-5013365598 MolPort-001-740-497 PubChem-161122373 PubChem-5274585 PubChem-92131124 ZINC000013515662	o2c(c(O[C@@H]1O[C@@H]([C@@H](O)[C@H](O)[C@H]1O)C(=O)O)c(=O)c3c2cc(O)cc3O)c4cc(O)c(O)cc4	24	active	FlavLib.ldb	43	Model_Flavonols-1	142.542	142.54	0.541922	0.22258	0.107	23.0784
PubChem-5480505	o2c(c(OC[C@@H]1O[C@@H](O)[C@@H](O)[C@H](O)[C@@H]1O)c(=O)c3c2cc(O)cc3O)c4cc(O)c(O)cc4	481	active	FlavLib.ldb	69	Model_Flavonols-1	142.531	142.53	0.540174	0.228875	0.110	61.271
PubChem-162938151	o2c(c(O[C@H]1O[C@H]([C@@H](O)[C@@H](O)[C@H]1O)CO)c(=O)c3c2c(OC)c(O)cc3O)c4cc(O)c(O)cc4	457	active	FlavLib.ldb	23	Model_Flavonols-1	142.53	142.53	0.580916	0.209345	0.107	24.1398
43465436 PubChem-162911735	o2c(c(O[C@H]1O[C@@H]([C@H](O)[C@@H](O)[C@@H]1O)CO)c(=O)c3c2cc(O)cc3O)c4cc(O)c(O)cc4	381	active	FlavLib.ldb	41	Model_Flavonols-1	142.532	142.53	0.533961	0.228875	0.108	35.4727
PubChem-162981615	o2c(c(O[C@@H]1OC[C@H](O)[C@@](O)([C@H]1O)C)c(=O)c3c2cc(O)cc3O)c4cc(O)c(O)cc4	263	active	FlavLib.ldb	25	Model_Flavonols-1	142.531	142.53	0.59578	0.276014	0.107	18.793
ZINC001560403839 1560403839	o2c(c(O[C@@H]1O[C@H]([C@@H](O)C(O)=C1O)C(=O)O)c(=O)c3c2cc(O)cc3O)c4cc(O)c(O)cc4	216	active	FlavLib.ldb	27	Model_Flavonols-1	142.529	142.53	0.603814	0.247522	0.107	21.078
MCULE-3019822163 MCULE-9534006193 MolPort-018-493-673 PubChem-13258914	o2c(c(O[C@H]1O[C@@H]([C@@H](O)[C@H](O)[C@H]1O)C(=O)O)c(=O)c3c2cc(O)cc3O)c4cc(O)c(O)cc4	154	active	FlavLib.ldb	26	Model_Flavonols-1	142.528	142.53	0.534724	0.22258	0.107	23.0784
CHEMBL488198 25763680 LN01312734 MCULE-3760571347 MCULE-4481497003 MolPort-039-339-066 PubChem-5320861 ZINC000025763680	o2c(c(O[C@@H]1OC[C@@H](O)[C@H](O)[C@H]1O)c(=O)c3c2cc(O)cc3O)c4cc(O)c(O)cc4	29	active	FlavLib.ldb	24	Model_Flavonols-1	142.534	142.53	0.531096	0.276733	0.108	31.6345
MolPort-051-608-122	o3c(c(O[C@H]1O[C@H]([C@H](O)[C@H](O)[C@H]1O)CO[C@@H]2O[C@H]([C@@H](O)[C@H](O)[C@H]2O)C)c(=O)c4c3cc(O)cc4O)c5cc(O)c(O)cc5	504	active	FlavLib.ldb	200	Model_Flavonols-1	142.521	142.52	0.543639	0.139518	0.109	55.5382
PubChem-164938252	o2c(c(O[C@H]1[C@H](O)[C@@H](O)[C@H](O)[C@@H](C(=O)O)C1)c(=O)c3c2cc(O)cc3O)c4cc(O)c(O)cc4	428	active	FlavLib.ldb	14	Model_Flavonols-1	142.524	142.52	0.548879	0.237087	0.107	21.9149
PubChem-163103687	o2c(c(O[C@@H]1O[C@@H]([C@@H](O)[C@H](O)[C@H]1O)CO)c(=O)c3c2cc(O)cc3O)c4c(O)c(O)c(O)cc4	313	active	FlavLib.ldb	24	Model_Flavonols-1	142.519	142.52	0.577628	0.207758	0.107	24.2671
PubChem-49847482	o2c(c(O[C@@H]1O[C@@H]([C@H](O)[C@@H](O)[C@H]1O)C)c(=O)c3c2cc(O)cc3O)c4cc(O)c(O)cc4	285	active	FlavLib.ldb	32	Model_Flavonols-1	142.523	142.52	0.600485	0.275988	0.108	31.6943
PubChem-162936097	o2c(c(O[C@@H]1O[C@@H]([C@H](O)[C@H](O)[C@H]1O)CO)c(=O)c3c2c(O)c(O)cc3O)c4cc(O)c(O)cc4	275	active	FlavLib.ldb	25	Model_Flavonols-1	142.518	142.52	0.602418	0.164051	0.105	1.974
PubChem-74978208	o2c(c(O[C@@H]1O[C@@H]([C@H](O)[C@H](OC(=O)C)[C@H]1O)C)c(=O)c3c2cc(O)cc3O)c4cc(O)c(O)cc4	264	active	FlavLib.ldb	30	Model_Flavonols-1	142.524	142.52	0.597456	0.224987	0.107	22.8853
ZINC000013424725 13424725 PubChem-5318574	o2c(c(O[C@@H]1O[C@H]([C@H](O)[C@@H](O)[C@@H]1O)CO)c(=O)c3c2cc(O)cc3O)c4cc(O)c(O)cc4	211	active	FlavLib.ldb	29	Model_Flavonols-1	142.515	142.52	0.584376	0.228875	0.108	35.4727
MolPort-047-151-359 PubChem-146121040 PubChem-24211982	o2c(c(O[C@@H]1O[C@@H]([C@H](O)[C@H](O)[C@H]1O)C)c(=O)c3c2cc(O)cc3O)c4cc(O)c(O)cc4	190	active	FlavLib.ldb	26	Model_Flavonols-1	142.52	142.52	0.54893	0.275988	0.108	31.6943
MolPort-047-145-731 MCULE-9772952803 PubChem-146116225	o2c(c(O[C@@H]1O[C@@H]([C@@H](O)[C@H](O)[C@H]1O)COC(=O)C[C@](O)(CC(=O)O)C)c(=O)c3c2c(OC)c(O)cc3O)c4cc(O)c(O)cc4	187	active	FlavLib.ldb	200	Model_Flavonols-1	142.521	142.52	0.564462	0.101145	0.112	97.3132
CHEMBL479232 MolPort-044-724-573 PubChem-159161859 PubChem-18604930	o2c(c(O[C@H]1O[C@@H]([C@@H](O)[C@H](O)[C@@H]1O)C)c(=O)c3c2cc(O)cc3O)c4cc(O)c(O)cc4	75	active	FlavLib.ldb	29	Model_Flavonols-1	142.523	142.52	0.538048	0.275988	0.108	31.6943
PubChem-14483217	o2c(c(O[C@H]1OC[C@H](O)[C@H](O)[C@H]1O)c(=O)c3c2c(OC)c(O)c(OC)c3O)c4cc(O)c(O)cc4	480	active	FlavLib.ldb	23	Model_Flavonols-1	142.51	142.51	0.543254	0.235368	0.106	9.15361
PubChem-12309863	o2c(c(O[C@H]1OC[C@@H](O)[C@H](O)[C@H]1O)c(=O)c3c2cc(O)cc3O)c4cc(O)c(O)cc4	390	active	FlavLib.ldb	24	Model_Flavonols-1	142.508	142.51	0.539555	0.276733	0.108	31.6345
PubChem-162959707	o2c(c(O[C@@H]1O[C@@H]([C@@H](O)[C@@H](O)[C@H]1O)C(=O)O)c(=O)c3c2cc(O)cc3O)c4cc(O)c(O)cc4	400	active	FlavLib.ldb	42	Model_Flavonols-1	142.512	142.51	0.543668	0.22258	0.107	23.0784
ZINC000263583539 263583539 PubChem-125121050	o3c(c(O[C@@H]1O[C@H]([C@H](O)[C@@H](O)[C@@H]1O)CO[C@@H]2O[C@H]([C@H](O)[C@@H](O)[C@@H]2O)C)c(=O)c4c3cc(O)cc4O)c5cc(O)c(O)cc5	331	active	FlavLib.ldb	142	Model_Flavonols-1	142.51	142.51	0.617953	0.139518	0.109	55.5382
CHEMBL2316183 PubChem-71719813	o2c(c(O[C@@H]1O[C@@H]([C@@H](O)[C@H](O)[C@H]1O)COC(=O)CCCCCCCCCCCCCCCCCC)c(=O)c3c2cc(O)cc3O)c4cc(O)c(O)cc4	20	active	FlavLib.ldb	200	Model_Flavonols-1	142.515	142.51	0.543102	0.032566	0.117	167.309
PubChem-162959710	o2c(c(O[C@H]1O[C@@H]([C@H](O)[C@@H](O)[C@H]1O)C(=O)O)c(=O)c3c2cc(O)cc3O)c4cc(O)c(O)cc4	432	active	FlavLib.ldb	48	Model_Flavonols-1	142.499	142.5	0.543641	0.22258	0.107	23.0784
PubChem-12304324	o2c(c(O[C@H]1O[C@@H]([C@H](O)[C@@H](O)[C@H]1O)CO)c(=O)c3c2cc(O)cc3O)c4cc(O)c(O)cc4	422	active	FlavLib.ldb	37	Model_Flavonols-1	142.497	142.5	0.543108	0.228875	0.108	35.4727
ZINC000039415869 39415869 PubChem-139533935	o2c(c(O[C@H]1O[C@H]([C@@H](O)[C@@H]1O)[C@H](O)CO)c(=O)c3c2cc(O)cc3O)c4cc(O)c(O)cc4	373	active	FlavLib.ldb	93	Model_Flavonols-1	142.503	142.5	0.54151	0.223823	0.106	10.0795
PubChem-155207060	o1c(c(O[C@@H](O)C)c(=O)c2c1cc(O)cc2O)c3cc(O)c(O)cc3	274	active	FlavLib.ldb	5	Model_Flavonols-1	142.495	142.5	0.553042	0.358134	0.108	25.1062
CHEMBL2316181 PubChem-71523998	o2c(c(O[C@@H]1O[C@@H]([C@@H](O)[C@H](O)[C@H]1O)COC(=O)CCCCCCC\C=C/C\C=C/CCCCC)c(=O)c3c2cc(O)cc3O)c4cc(O)c(O)cc4	35	active	FlavLib.ldb	200	Model_Flavonols-1	142.502	142.5	0.542544	0.033559	0.117	167.229
PubChem-93090065	o2c(c(O[C@H]1O[C@@H]([C@@H](O)[C@@H](O)[C@H]1O)CO)c(=O)c3c2cc(O)cc3O)c4cc(O)c(O)cc4	424	active	FlavLib.ldb	32	Model_Flavonols-1	142.487	142.49	0.54413	0.228875	0.108	35.4727
PubChem-163036011	o2c(c(O[C@H]1O[C@@H]([C@H](O)[C@@H](O)[C@H]1O)CO)c(=O)c3c2cc(O)c(OC)c3O)c4cc(O)c(O)cc4	407	active	FlavLib.ldb	25	Model_Flavonols-1	142.489	142.49	0.546253	0.209345	0.108	37.039
PubChem-162969539	o2c(c(O[C@@H]1O[C@@H]([C@H](O)[C@@H](O)[C@H]1O)C(=O)OC)c(=O)c3c2cc(O)cc3O)c4cc(O)c(O)cc4	292	active	FlavLib.ldb	75	Model_Flavonols-1	142.491	142.49	0.606174	0.183094	0.107	26.2451
CHEMBL1437696 PubChem-16758176	o2c(c(O[C@@H]1O[C@H]([C@H](O)[C@H](O)[C@H]1O)C)c(=O)c3c2cc(O)cc3O)c4cc(O)c(O)cc4	101	active	FlavLib.ldb	33	Model_Flavonols-1	142.49	142.49	0.557331	0.275988	0.108	31.6943
CHEMBL1098724 21992895 PubChem-12304323	o2c(c(O[C@H]1O[C@@H]([C@@H](O)[C@H](O)[C@H]1O)CO)c(=O)c3c2cc(O)cc3O)c4cc(O)c(O)cc4	4	active	FlavLib.ldb	38	Model_Flavonols-1	142.486	142.49	0.545115	0.228875	0.108	35.4727
PubChem-163115721	o2c(c(O[C@@H]1O[C@@H]([C@@H](O)[C@H](O)[C@H]1O)CC(=O)O)c(=O)c3c2cc(O)cc3O)c4cc(O)c(O)cc4	483	active	FlavLib.ldb	90	Model_Flavonols-1	142.482	142.48	0.697356	0.218662	0.107	23.3926
PubChem-163047204	o3c(c(O[C@H]1O[C@H]([C@H](O)[C@H]2OC(O[C@@H]12)(C)C)C)c(=O)c4c3cc(O)cc4O)c5cc(O)c(O)cc5	471	active	FlavLib.ldb	16	Model_Flavonols-1	142.48	142.48	0.573102	0.343007	0.103	-38.1765
PubChem-162936098	o2c(c(O[C@H]1O[C@@H]([C@H](O)[C@@H](O)[C@H]1O)CO)c(=O)c3c2c(O)c(O)cc3O)c4cc(O)c(O)cc4	472	active	FlavLib.ldb	36	Model_Flavonols-1	142.483	142.48	0.544555	0.164051	0.105	1.974
PubChem-123924627	o2c(c(O[C@H]1O[C@@H](C[C@H](O)[C@@H]1O)C)c(=O)c3c2cc(O)cc3O)c4cc(O)c(O)cc4	413	active	FlavLib.ldb	23	Model_Flavonols-1	142.481	142.48	0.544544	0.333512	0.109	39.9801
ZINC000043465464 43465464 PubChem-124425448	o2c(c(O[C@H]1O[C@H]([C@H](O)[C@@H](O)[C@H]1O)C)c(=O)c3c2cc(O)cc3O)c4cc(O)c(O)cc4	374	active	FlavLib.ldb	27	Model_Flavonols-1	142.478	142.48	0.579193	0.275988	0.108	31.6943
CHEMBL471282 28540146 LN01345256 MCULE-2447343518 MCULE-3439650959 MolPort-021-804-572 PubChem-5490064 ZINC000028540146 ZINC28540146	o2c(c(O[C@H]1O[C@H]([C@H](O)[C@H]1O)CO)c(=O)c3c2cc(O)cc3O)c4cc(O)c(O)cc4	73	active	FlavLib.ldb	32	Model_Flavonols-1	142.482	142.48	0.546779	0.27566	0.107	18.8214
CHEMBL464507 6569127 MCULE-2581526980 MolPort-001-740-448 PubChem-11578776 PubChem-5481224 ZINC000006569127	o2c(c(O[C@H]1OC[C@H](O)[C@H](O)[C@H]1O)c(=O)c3c2cc(O)cc3O)c4cc(O)c(O)cc4	11	active	FlavLib.ldb	27	Model_Flavonols-1	142.484	142.48	0.62822	0.276733	0.108	31.6345
PubChem-12314859	o2c(c(O[C@H]1O[C@@H]([C@H](O)[C@@H](O)[C@@H]1O)C)c(=O)c3c2cc(O)cc3O)c4cc(O)c(O)cc4	441	active	FlavLib.ldb	31	Model_Flavonols-1	142.47	142.47	0.543158	0.275988	0.108	31.6943
PubChem-163036867	o2c(c(O[C@H]1O[C@@H]([C@H](O)[C@@H](O)[C@H]1O)CO)c(=O)c3c2cc(O)c(O)c3O)c4cc(O)c(O)cc4	442	active	FlavLib.ldb	36	Model_Flavonols-1	142.472	142.47	0.54421	0.207758	0.106	11.3679
PubChem-162963503	o2c(c(O[C@H]1O[C@H]([C@@H](OC(=O)C)[C@@H](O)[C@H]1O)C)c(=O)c3c2cc(O)cc3O)c4cc(O)c(O)cc4	439	active	FlavLib.ldb	26	Model_Flavonols-1	142.473	142.47	0.57205	0.224987	0.108	35.7845
PubChem-162819683	o2c(c(O[C@H]1O[C@@H](O)[C@@H](O)[C@H](O)[C@H]1O)c(=O)c3c2cc(O)cc3O)c4cc(O)c(O)cc4	414	active	FlavLib.ldb	29	Model_Flavonols-1	142.472	142.47	0.566165	0.235568	0.108	34.9359
PubChem-162914726	o2c(c(O[C@H]1OC[C@@H](O)[C@@H](O)[C@@H]1O)c(=O)c3c2c(OC)c(O)c(OC)c3O)c4cc(O)c(O)cc4	409	active	FlavLib.ldb	30	Model_Flavonols-1	142.469	142.47	0.554237	0.235368	0.106	9.15361
8829481 PubChem-162959714	o2c(c(O[C@H]1O[C@H]([C@@H](O)[C@@H](O)[C@@H]1O)C(=O)O)c(=O)c3c2cc(O)cc3O)c4cc(O)c(O)cc4	361	active	FlavLib.ldb	34	Model_Flavonols-1	142.47	142.47	0.581428	0.22258	0.107	23.0784
CHEMBL4539511 PubChem-155549869	o4c(c(O[C@H]3O[C@@H]([C@@H](O)[C@H](O)[C@H]3O[C@@H]2OC[C@](O)([C@H](OC(=O)\C=C\c1cc(OC)c(O)cc1)O)[C@H]2O)CO)c(=O)c5c4cc(O)c(OC)c5O)c6cc(O)c(O)cc6	141	active	FlavLib.ldb	16	Model_Flavonols-1	142.468	142.47	0.546699	0.036179	0.110	76.7251
PubChem-10254999	o2c(c(O[C@H]1O[C@H]([C@H](OC(=O)C)[C@@H](O)[C@H]1O)C)c(=O)c3c2cc(O)cc3O)c4cc(O)c(O)cc4	499	active	FlavLib.ldb	43	Model_Flavonols-1	142.464	142.46	0.576654	0.224987	0.108	35.7845
PubChem-60145121	o2c(c(O[C@H]1OC[C@H](NC=O)[C@H](O)[C@H]1O)c(=O)c3c2cc(O)cc3O)c4cc(O)c(O)cc4	440	active	FlavLib.ldb	69	Model_Flavonols-1	142.456	142.46	0.561511	0.196915	0.109	50.935
ZINC000253623591 253623591 PubChem-124917491	o3c(c(O[C@H]2OC[C@@H](O[C@H]1O[C@H]([C@H](O)[C@@H](O)[C@@H]1O)CO)[C@H](O)[C@H]2O)c(=O)c4c3cc(O)cc4O)c5cc(O)c(O)cc5	336	active	FlavLib.ldb	93	Model_Flavonols-1	142.458	142.46	0.641787	0.136835	0.108	42.8542
CHEMBL250450 4096845 LN01377964 MCULE-1611345094 MCULE-2852848721 MolPort-001-740-247 PubChem-135482041 PubChem-140712350 PubChem-153354683 PubChem-44123753 PubChem-5280804 ZINC000004096	o2c(c(O[C@H]1O[C@H]([C@@H](O)[C@H](O)[C@H]1O)CO)c(=O)c3c2cc(O)cc3O)c4cc(O)c(O)cc4	68	active	FlavLib.ldb	41	Model_Flavonols-1	142.461	142.46	0.579788	0.228875	0.108	35.4727
CHEMBL2337336 PubChem-71718904	o2c(c(O[C@@H]1O[C@@H]([C@@H](O)[C@H](O)[C@@H]1O)CO)c(=O)c3c2cc(O)cc3O)c4cc(O)c(O)cc4	62	active	FlavLib.ldb	36	Model_Flavonols-1	142.462	142.46	0.534434	0.228875	0.108	35.4727
PubChem-162938152	o2c(c(O[C@H]1O[C@@H]([C@H](O)[C@@H](O)[C@H]1O)CO)c(=O)c3c2c(OC)c(O)cc3O)c4cc(O)c(O)cc4	475	active	FlavLib.ldb	23	Model_Flavonols-1	142.446	142.45	0.547388	0.209345	0.107	24.1398
PubChem-44259994	o2c(c(O[C@@H]1O[C@@H]([C@@H](O)[C@H](O)[C@H]1O)C(=O)O)c(=O)c3c2c(O)c(O)cc3O)c4cc(O)c(O)cc4	459	active	FlavLib.ldb	42	Model_Flavonols-1	142.454	142.45	0.709721	0.160072	0.105	2.29311
PubChem-162957574	o2c(c(O[C@H]1O[C@H]([C@H](O)[C@@H]1O)[C@@H](O)C)c(=O)c3c2cc(O)cc3O)c4cc(O)c(O)cc4	425	active	FlavLib.ldb	58	Model_Flavonols-1	142.448	142.45	0.542744	0.274918	0.107	18.8809
NSC9220 PubChem-71752145	o3c(c(O[C@H]1O[C@H]([C@@H](O)[C@H](O)[C@H]1O)CO[C@@H]2O[C@@H]([C@@H](O)[C@H](O)[C@H]2O)C)c(=O)c4c3cc(O)cc4O)c5cc(O)c(O)cc5	320	active	FlavLib.ldb	171	Model_Flavonols-1	142.445	142.45	0.613372	0.139518	0.109	55.5382
PubChem-72193640	o2c(c(O[C@H]1O[C@H]([C@@H](O)[C@H]1O)[C@@H](O)C)c(=O)c3c2cc(O)cc3O)c4cc(O)c(O)cc4	281	active	FlavLib.ldb	38	Model_Flavonols-1	142.452	142.45	0.668614	0.274918	0.107	18.8809
PubChem-12314859	o2c(c(O[C@H]1O[C@@H]([C@H](O)[C@H](O)[C@H]1O)C)c(=O)c3c2cc(O)cc3O)c4cc(O)c(O)cc4	266	active	FlavLib.ldb	24	Model_Flavonols-1	142.45	142.45	0.659147	0.275988	0.108	31.6943
ZINC000004349341 4349341 PubChem-51402807	o2c(c(O[C@@H]1O[C@H]([C@H](O)[C@@H](O)[C@H]1O)CO)c(=O)c3c2cc(O)cc3O)c4cc(O)c(O)cc4	208	active	FlavLib.ldb	38	Model_Flavonols-1	142.446	142.45	0.625208	0.228875	0.108	35.4727
ZINC001560403838 1560403838	o2c(c(O[C@H]1O[C@H]([C@@H](O)C(O)=C1O)C(=O)O)c(=O)c3c2cc(O)cc3O)c4cc(O)c(O)cc4	202	active	FlavLib.ldb	28	Model_Flavonols-1	142.445	142.45	0.650182	0.247522	0.107	21.078
ZINC000014684625 14684625 PubChem-12309866	o2c(c(O[C@@H]1OC[C@H](O)[C@@H](O)[C@@H]1O)c(=O)c3c2cc(O)cc3O)c4cc(O)c(O)cc4	201	active	FlavLib.ldb	24	Model_Flavonols-1	142.448	142.45	0.620751	0.276733	0.108	31.6345
CHEMBL2262641 14952519 PubChem-15939939 PubChem-162006660 ZINC000014952519	o2c(c(O[C@H]1O[C@H]([C@@H](O)[C@H](O)[C@@H]1O)C)c(=O)c3c2cc(O)cc3O)c4cc(O)c(O)cc4	139	active	FlavLib.ldb	29	Model_Flavonols-1	142.452	142.45	0.562272	0.275988	0.108	31.6943
CHEMBL366147 PubChem-44392837	o1c(c(OCOC)c(=O)c2c1cc(O)cc2O)c3cc(O)c(O)cc3	64	active	FlavLib.ldb	15	Model_Flavonols-1	142.455	142.45	0.546344	0.418043	0.109	33.2007
PubChem-89313627	o2c(c(O[C@H]1OC[C@@H](O)[C@H](O)[C@@H]1O)c(=O)c3c2cc(O)cc3O)c4cc(O)c(O)cc4	430	active	FlavLib.ldb	26	Model_Flavonols-1	142.444	142.44	0.552007	0.276733	0.108	31.6345
ZINC000253501005 253501005 PubChem-124900070	o3c(c(O[C@H]2O[C@H]([C@H](O[C@@H]1O[C@@H]([C@@H](O)[C@H](O)[C@@H]1O)CO)[C@@H](O)[C@@H]2O)CO)c(=O)c4c3cc(O)cc4O)c5cc(O)c(O)cc5	371	active	FlavLib.ldb	42	Model_Flavonols-1	142.441	142.44	0.581713	0.118791	0.107	31.4022
PubChem-162915284	o2c(c(O[C@H]1[C@@H](O)[C@H](O)[C@@H](O)[C@H](CO)C1)c(=O)c3c2cc(O)cc3O)c4cc(O)c(O)cc4	308	active	FlavLib.ldb	40	Model_Flavonols-1	142.444	142.44	0.588095	0.244841	0.108	34.1922
PubChem-44260062	o2c(c(O[C@@H]1OC[C@H](O)[C@H](O)[C@H]1O)c(=O)c3c2c(OC)c(O)c(OC)c3O)c4cc(O)c(O)cc4	293	active	FlavLib.ldb	23	Model_Flavonols-1	142.437	142.44	0.623244	0.235368	0.106	9.15361
MolPort-006-123-526 13827646 LN01344773 MCULE-2972424773 MCULE-7088303657 PubChem-118977593 PubChem-130229606 PubChem-146470895 PubChem-5484006 PubChem-66974460 PubChem-69618693 PubChem-	o2c(c(O[C@@H]1O[C@@H]([C@H](O)[C@H]1O)[C@H](O)CO)c(=O)c3c2cc(O)cc3O)c4cc(O)c(O)cc4	182	active	FlavLib.ldb	101	Model_Flavonols-1	142.436	142.44	0.638273	0.223823	0.106	10.0795
MCULE-8398649547 MolPort-001-740-934 PubChem-14048507	o3c(c(O[C@H]2O[C@H]([C@H](O[C@@H]1O[C@H]([C@@H](O)[C@H](O)[C@H]1O)CO)[C@@H](O)[C@@H]2O)CO)c(=O)c4c3cc(O)cc4O)c5cc(O)c(O)cc5	171	active	FlavLib.ldb	50	Model_Flavonols-1	142.441	142.44	0.634191	0.118791	0.107	31.4022
CHEMBL250695 4349592 LN04681162 MCULE-2075718038 MCULE-2182525690 MolPort-001-740-678 PubChem-10006384 ZINC000004349592	o2c(c(O[C@H]1O[C@H]([C@H](O)[C@@H](O)[C@@H]1O)COC(=O)C)c(=O)c3c2cc(O)cc3O)c4cc(O)c(O)cc4	126	active	FlavLib.ldb	118	Model_Flavonols-1	142.438	142.44	0.666001	0.179724	0.108	39.4146
CHEMBL1532989 PubChem-16758145	o3c(c(O[C@@H]1O[C@@H]([C@H](O)[C@H](O)[C@H]1O)CO[C@@H]2O[C@H]([C@H](O)[C@@H](O)[C@@H]2O)C)c(=O)c4c3cc(O)cc4O)c5cc(O)c(O)cc5	22	active	FlavLib.ldb	167	Model_Flavonols-1	142.442	142.44	0.568072	0.139518	0.109	55.5382
PubChem-57339948	o2c(c(O[C@H]1[C@@H](O[C@H]([C@@H](O)[C@@H]1O)CO)O)c(=O)c3c2cc(O)cc3O)c4cc(O)c(O)cc4	450	active	FlavLib.ldb	34	Model_Flavonols-1	142.432	142.43	0.620325	0.228875	0.108	35.4727
PubChem-138107389	o2c(c(O[C@H]1O[C@@H]([C@@H](O)[C@H]1O)CO)c(=O)c3c2cc(O)cc3O)c4cc(O)c(O)cc4	387	active	FlavLib.ldb	27	Model_Flavonols-1	142.428	142.43	0.555541	0.27566	0.107	18.8214
ZINC001570003474 1570003474	o3c(c(O[C@@H]1O[C@@H]([C@@H](O)[C@H](O)[C@H]1O)CO[C@H]2O[C@H]([C@H](O)[C@@H](O)C2)CO)c(=O)c4c3cc(O)cc4O)c5cc(O)c(O)cc5	350	active	FlavLib.ldb	200	Model_Flavonols-1	142.432	142.43	0.677472	0.133748	0.110	68.9001
ZINC001570003475 1570003475	o3c(c(O[C@@H]1O[C@@H]([C@@H](O)[C@H](O)[C@H]1O)CO[C@@H]2O[C@H]([C@H](O)[C@@H](O)C2)CO)c(=O)c4c3cc(O)cc4O)c5cc(O)c(O)cc5	337	active	FlavLib.ldb	193	Model_Flavonols-1	142.427	142.43	0.677409	0.133748	0.110	68.9001
ZINC000012153562 12153562	o2c(c(O[C@@H]1O[C@H]([C@@H](O)[C@@H]1O)[C@H](O)CO)c(=O)c3c2cc(O)cc3O)c4cc(O)c(O)cc4	203	active	FlavLib.ldb	81	Model_Flavonols-1	142.429	142.43	0.584429	0.223823	0.106	10.0795
PubChem-69916642	o2c(c(O[C@H]1O[C@@H]([C@H](O)[C@@H](O)[C@H]1O)C)c(=O)c3c2cc(O)cc3O)c4cc(O)c(O)cc4	222	active	FlavLib.ldb	25	Model_Flavonols-1	142.435	142.43	0.653223	0.275988	0.108	31.6943
CHEMBL2316180 PubChem-71523999	o2c(c(O[C@@H]1O[C@@H]([C@@H](O)[C@H](O)[C@H]1O)COC(=O)CCCCCCC\C=C/C\C=C/C\C=C/CC)c(=O)c3c2cc(O)cc3O)c4cc(O)c(O)cc4	77	active	FlavLib.ldb	200	Model_Flavonols-1	142.426	142.43	0.551207	0.03684	0.117	166.966
CHEMBL33027 ChemDiv-0407-0014 MCULE-8277123978 MolPort-002-529-669 PubChem-5378597	o2c(c(O[C@@H]1O[C@@H]([C@@H](O)[C@H](O)[C@H]1O)CO)c(=O)c3c2cc(O)cc3O)c4cc(O)c(O)cc4	5	active	FlavLib.ldb	44	Model_Flavonols-1	142.428	142.43	0.578515	0.228875	0.108	35.4727
PubChem-5866072	o2c(c(O[C@]1(O)[C@@H](O)[C@@H](O)[C@@H](O[C@H]1CO)O)c(=O)c3c2cc(O)cc3O)c4cc(O)c(O)cc4	470	active	FlavLib.ldb	9	Model_Flavonols-1	142.417	142.42	0.615945	0.15762	0.105	2.48976
PubChem-129820482	o2c(c(O[C@H]1O[C@H]([C@H](O)[C@@H](O)[C@H]1O)C=C(C)C)c(=O)c3c2cc(O)cc3O)c4cc(O)c(O)cc4	443	active	FlavLib.ldb	53	Model_Flavonols-1	142.422	142.42	0.588831	0.207675	0.107	24.2737
PubChem-163008904	o2c(c(O[C@H]1O[C@@H](OC)[C@H](O)[C@@H](O)[C@@H]1O)c(=O)c3c2cc(O)cc3O)c4cc(O)c(O)cc4	259	active	FlavLib.ldb	30	Model_Flavonols-1	142.424	142.42	0.651633	0.256784	0.108	33.2344
PubChem-146688944	o2c(c(O[C@@H]1O[C@H](O)[C@@H](O)[C@H](O)[C@H]1O)c(=O)c3c2cc(O)cc3O)c4cc(O)c(O)cc4	230	active	FlavLib.ldb	30	Model_Flavonols-1	142.422	142.42	0.63443	0.235568	0.108	34.9359
ZINC000061948738 61948738 PubChem-12308705	o2c(c(O[C@@H]1O[C@@H]([C@@H](O)[C@H]1O)CO)c(=O)c3c2cc(O)cc3O)c4cc(O)c(O)cc4	204	active	FlavLib.ldb	36	Model_Flavonols-1	142.422	142.42	0.624508	0.27566	0.107	18.8214
CHEMBL470635 PubChem-44592336	o1c(c(OCC(=O)O)c(=O)c2c1cc(O)cc2O)c3cc(O)c(O)cc3	12	active	FlavLib.ldb	21	Model_Flavonols-1	142.422	142.42	0.575735	0.436944	0.109	31.6849
PubChem-124540471	o2c(c(O[C@@H]1O[C@@H]([C@@H](O)[C@H]1O)[C@H](O)CO)c(=O)c3c2cc(O)cc3O)c4cc(O)c(O)cc4	389	active	FlavLib.ldb	87	Model_Flavonols-1	142.406	142.41	0.70881	0.223823	0.106	10.0795
ZINC000253501012 253501012 PubChem-124900077	o3c(c(O[C@H]2O[C@H]([C@H](O[C@@H]1O[C@@H]([C@H](O)[C@@H](O)[C@@H]1O)CO)[C@@H](O)[C@@H]2O)CO)c(=O)c4c3cc(O)cc4O)c5cc(O)c(O)cc5	338	active	FlavLib.ldb	35	Model_Flavonols-1	142.41	142.41	0.675758	0.118791	0.107	31.4022
PubChem-129664302	o2c(c(O[C@H]1[C@@H](O[C@@H]([C@@H](O)[C@@H]1O)CO)O)c(=O)c3c2cc(O)cc3O)c4cc(O)c(O)cc4	260	active	FlavLib.ldb	16	Model_Flavonols-1	142.414	142.41	0.637593	0.228875	0.108	35.4727
MCULE-6787512783 MolPort-003-665-828 PubChem-140709749 PubChem-6728944	o3c(c(O[C@H]1O[C@@H]([C@@H](O)[C@H](O)[C@H]1O)CO[C@@H]2O[C@H]([C@H](O)[C@@H](O)[C@H]2O)C)c(=O)c4c3cc(O)cc4O)c5cc(O)c(O)cc5	168	active	FlavLib.ldb	200	Model_Flavonols-1	142.408	142.41	0.651941	0.139518	0.109	55.5382
CHEMBL561492 PubChem-42631903	o1c(c(OC(=O)[C@@H](NC(=O)C)CC(C)C)c(=O)c2c1cc(O)cc2O)c3cc(O)c(O)cc3	145	active	FlavLib.ldb	111	Model_Flavonols-1	142.411	142.41	0.650479	0.276127	0.111	70.3806
CHEMBL1097317 49783852 MCULE-5423096403 MCULE-9243675278 MolPort-039-338-457 PubChem-5320834	o3c(c(O[C@@H]1O[C@H]([C@H](O)[C@@H](O)[C@@H]1O)CO[C@H]2O[C@H]([C@H](O)[C@@H](O)[C@@H]2O)CO)c(=O)c4c3cc(O)cc4O)c5cc(O)c(O)cc5	102	active	FlavLib.ldb	148	Model_Flavonols-1	142.406	142.41	0.551257	0.118791	0.109	57.2005
PubChem-118437301	o2c(c(O[C@@H]1O[C@H](O)[C@H](O)[C@@H](O)[C@H]1C)c(=O)c3c2cc(O)cc3O)c4cc(O)c(O)cc4	421	active	FlavLib.ldb	28	Model_Flavonols-1	142.402	142.4	0.689928	0.279079	0.108	31.4464
PubChem-154497324	o2c(c(O[C@H]1OC[C@H](O)[C@@H](O)[C@H]1O)c(=O)c3c2cc(O)cc3O)c4cc(O)c(O)cc4	278	active	FlavLib.ldb	21	Model_Flavonols-1	142.399	142.4	0.58856	0.276733	0.108	31.6345
PubChem-26339717	o2c(c(O[C@@H]1O[C@H]([C@H](O)[C@@H](O)[C@@H]1O)C)c(=O)c3c2cc(O)cc3O)c4cc(O)c(O)cc4	276	active	FlavLib.ldb	30	Model_Flavonols-1	142.396	142.4	0.607947	0.275988	0.108	31.6943
CHEMBL445272 PubChem-13942386	o4c(c(O[C@@H]2O[C@@H]([C@H](OC(=O)\C=C\c1ccc(O)cc1)[C@H](O)[C@H]2O)CO[C@@H]3O[C@H]([C@H](O)[C@@H](O)[C@H]3O)C)c(=O)c5c4cc(O)cc5O)c6cc(O)c(O)cc6	117	active	FlavLib.ldb	77	Model_Flavonols-1	142.399	142.4	0.524815	0.06232	0.110	74.6286
CHEMBL1590676 PubChem-44144273	o2c(c(O[C@@H]1O[C@@H]([C@@H](O)[C@@H]1O)CO)c(=O)c3c2cc(O)cc3O)c4cc(O)c(O)cc4	106	active	FlavLib.ldb	28	Model_Flavonols-1	142.401	142.4	0.650264	0.27566	0.107	18.8214
CHEMBL1883743 CHEMBL226335 CHEMBL455260 4096846 LN00195157 LN00372449 MCULE-3630786289 MCULE-7397273315 MolPort-001-740-246 MolPort-027-563-929 MolPort-046-683-458 PubChem-11788149 PubCh	o3c(c(O[C@@H]1O[C@@H]([C@@H](O)[C@H](O)[C@H]1O)CO[C@@H]2O[C@H]([C@H](O)[C@@H](O)[C@H]2O)C)c(=O)c4c3cc(O)cc4O)c5cc(O)c(O)cc5	94	active	FlavLib.ldb	142	Model_Flavonols-1	142.402	142.4	0.579014	0.139518	0.109	55.5382
PubChem-162963500	o2c(c(O[C@H]1O[C@H]([C@H](OC(=O)C)[C@H](O)[C@@H]1O)C)c(=O)c3c2cc(O)cc3O)c4cc(O)c(O)cc4	496	active	FlavLib.ldb	15	Model_Flavonols-1	142.393	142.39	0.566114	0.224987	0.108	35.7845
PubChem-118437301	o2c(c(O[C@H]1O[C@@H](O)[C@@H](O)[C@H](O)[C@H]1C)c(=O)c3c2cc(O)cc3O)c4cc(O)c(O)cc4	420	active	FlavLib.ldb	23	Model_Flavonols-1	142.389	142.39	0.56613	0.279079	0.108	31.4464
ZINC000033831890 33831890 PubChem-10813969	o2c(c(O[C@H]1O[C@H]([C@H](O)[C@@H](O)[C@@H]1O)CO)c(=O)c3c2cc(O)cc3O)c4cc(O)c(O)cc4	366	active	FlavLib.ldb	20	Model_Flavonols-1	142.394	142.39	0.581349	0.228875	0.108	35.4727
ZINC000043080071 43080071 PubChem-93939966	o2c(c(O[C@@H]1O[C@@H]([C@H](O)[C@H](O)[C@@H]1O)COC(=O)C)c(=O)c3c2cc(O)cc3O)c4cc(O)c(O)cc4	344	active	FlavLib.ldb	101	Model_Flavonols-1	142.389	142.39	0.612874	0.179724	0.108	39.4146
PubChem-59476535	o2c(c(O[C@@H]1[C@@H](O)[C@@H](O)[C@@H](O)[C@H](O)C1)c(=O)c3c2cc(O)cc3O)c4cc(O)c(O)cc4	287	active	FlavLib.ldb	31	Model_Flavonols-1	142.39	142.39	0.656353	0.248203	0.108	33.9226
PubChem-21550894	o2c(c(O[C@H]1O[C@H]([C@H](O)[C@H](O)[C@@H]1O)C)c(=O)c3c2cc(O)cc3O)c4cc(O)c(O)cc4	257	active	FlavLib.ldb	26	Model_Flavonols-1	142.393	142.39	0.652119	0.275988	0.108	31.6943
PubChem-144955711	o2c(c(O[C@@H]1O[C@@H]([C@@H]([C@H](O)[C@H]1O)C=O)CO)c(=O)c3c2cc(O)cc3O)c4cc(O)c(O)cc4	236	active	FlavLib.ldb	25	Model_Flavonols-1	142.395	142.39	0.635271	0.190504	0.109	51.4492
CHEMBL4762618 4217426 MCULE-6373959655 MCULE-9749468949 PubChem-134689797 PubChem-54579865 PubChem-54579866 ZINC000004217426	o3c(c(O[C@H]1O[C@H]([C@H](O)[C@@H](O)[C@@H]1O)CO[C@H]2O[C@@H]([C@@H](O)[C@H](O)[C@@H]2O)C)c(=O)c4c3cc(O)cc4O)c5cc(O)c(O)cc5	149	active	FlavLib.ldb	147	Model_Flavonols-1	142.39	142.39	0.613752	0.139518	0.109	55.5382
CHEMBL309323 4349354 PubChem-12304322 ZINC000004349354	o2c(c(O[C@@H]1O[C@@H]([C@H](O)[C@@H](O)[C@H]1O)CO)c(=O)c3c2cc(O)cc3O)c4cc(O)c(O)cc4	134	active	FlavLib.ldb	31	Model_Flavonols-1	142.389	142.39	0.619569	0.228875	0.108	35.4727
PubChem-5320824	o2c(c(O[C@@H]1O[C@@H]([C@H](O)[C@H](O)[C@H]1O)CO)c(=O)c3c2cc(O)c(O)c3O)c4cc(O)c(O)cc4	454	active	FlavLib.ldb	29	Model_Flavonols-1	142.378	142.38	0.698604	0.207758	0.106	11.3679
PubChem-21722018	o2c(c(O[C@@H]1O[C@@H]([C@@H](O)[C@H](O)[C@H]1O)CO)c(=O)c3c2c(OC)c(O)cc3O)c4cc(O)c(O)cc4	404	active	FlavLib.ldb	19	Model_Flavonols-1	142.378	142.38	0.698521	0.209345	0.107	24.1398
PubChem-163038998	o2c(c(O[C@H]1OC[C@H](O)[C@@H](O)[C@@H]1O)c(=O)c3c2c(c(O)cc3O)C)c4cc(O)c(O)cc4	398	active	FlavLib.ldb	32	Model_Flavonols-1	142.385	142.38	0.554118	0.274667	0.106	6.00186
PubChem-162911731	o2c(c(O[C@H]1O[C@H]([C@H](O)[C@@H](O)[C@H]1O)CO)c(=O)c3c2cc(O)cc3O)c4cc(O)c(O)cc4	391	active	FlavLib.ldb	42	Model_Flavonols-1	142.38	142.38	0.582313	0.228875	0.108	35.4727
ZINC000043465464 43465464 PubChem-124425448	o2c(c(O[C@H]1O[C@H]([C@@H](O)[C@H](O)[C@H]1O)C)c(=O)c3c2cc(O)cc3O)c4cc(O)c(O)cc4	372	active	FlavLib.ldb	29	Model_Flavonols-1	142.384	142.38	0.593557	0.275988	0.108	31.6943
PubChem-162911733	o2c(c(O[C@@H]1O[C@@H]([C@H](O)[C@H](O)[C@@H]1O)CO)c(=O)c3c2cc(O)cc3O)c4cc(O)c(O)cc4	270	active	FlavLib.ldb	25	Model_Flavonols-1	142.385	142.38	0.627823	0.228875	0.108	35.4727
PubChem-97050405	o2c(c(O[C@@H]1[C@H](O[C@H]([C@@H](O)[C@H]1O)CO)O)c(=O)c3c2cc(O)cc3O)c4cc(O)c(O)cc4	238	active	FlavLib.ldb	34	Model_Flavonols-1	142.379	142.38	0.617	0.228875	0.108	35.4727
PubChem-21550891	o2c(c(O[C@H]1OC[C@H](O)[C@H](O)[C@@H]1O)c(=O)c3c2cc(O)cc3O)c4cc(O)c(O)cc4	225	active	FlavLib.ldb	23	Model_Flavonols-1	142.384	142.38	0.653574	0.276733	0.108	31.6345
MCULE-2342699209 59764688 MolPort-051-492-007 PubChem-11972446	o2c(c(O[C@@H]1O[C@@H]([C@H](O)[C@H](O)[C@H]1O)C(=O)O)c(=O)c3c2cc(O)cc3O)c4cc(O)c(O)cc4	152	active	FlavLib.ldb	41	Model_Flavonols-1	142.379	142.38	0.698405	0.22258	0.107	23.0784
PubChem-14825510	o2c(c(O[C@H]1O[C@H]([C@H](O)[C@H](O)[C@@H]1O)CO)c(=O)c3c2cc(O)c(O)c3O)c4cc(O)c(O)cc4	396	active	FlavLib.ldb	24	Model_Flavonols-1	142.369	142.37	0.566535	0.207758	0.106	11.3679
PubChem-163038999	o2c(c(O[C@H]1OC[C@H](O)[C@H](O)[C@@H]1O)c(=O)c3c2c(c(O)cc3O)C)c4cc(O)c(O)cc4	392	active	FlavLib.ldb	27	Model_Flavonols-1	142.371	142.37	0.557248	0.274667	0.106	6.00186
ZINC000034209220 34209220 PubChem-57483159	o2c(c(O[C@@H]1O[C@@H]([C@H](O)[C@H]1O)[C@@H](O)CO)c(=O)c3c2cc(O)cc3O)c4cc(O)c(O)cc4	377	active	FlavLib.ldb	97	Model_Flavonols-1	142.369	142.37	0.627807	0.223823	0.106	10.0795
PubChem-162959709	o2c(c(O[C@@H]1O[C@@H]([C@@H](O)[C@H](O)[C@@H]1O)C(=O)O)c(=O)c3c2cc(O)cc3O)c4cc(O)c(O)cc4	352	active	FlavLib.ldb	60	Model_Flavonols-1	142.367	142.37	0.634304	0.22258	0.107	23.0784
PubChem-14134315	o2c(c(O[C@@H]1O[C@@H]([C@H](O)[C@@H](O)[C@@H]1O)CO)c(=O)c3c2cc(O)c(OC)c3O)c4cc(O)c(O)cc4	307	active	FlavLib.ldb	26	Model_Flavonols-1	142.365	142.37	0.620411	0.209345	0.108	37.039
PubChem-44259800	o2c(c(O[C@@H]1O[C@@H]([C@H](O)[C@@H](O)[C@@H]1O)C)c(=O)c3c2cc(O)c(OC)c3O)c4cc(O)c(O)cc4	253	active	FlavLib.ldb	26	Model_Flavonols-1	142.366	142.37	0.612907	0.256529	0.108	33.2549
100771465	o2c(c(O[C@H]1O[C@@H]([C@H](O)[C@@H](O)[C@@H]1O)C(=O)O)c(=O)c3c2cc(O)cc3O)c4cc(O)c(O)cc4	212	active	FlavLib.ldb	35	Model_Flavonols-1	142.374	142.37	0.656018	0.22258	0.107	23.0784
ZINC000059764672 59764672 MolPort-039-145-064 PubChem-121540514	o2c(c(O[C@@H]1OC[C@H](O)[C@@H](O)[C@H]1O)c(=O)c3c2cc(O)cc3O)c4cc(O)c(O)cc4	206	active	FlavLib.ldb	25	Model_Flavonols-1	142.373	142.37	0.652316	0.276733	0.108	31.6345
PubChem-57331105	o2c(c(O[C@H]1O[C@H]([C@H](O)[C@@H](O)[C@@H]1O)C(=O)O)c(=O)c3c2cc(O)cc3O)c4cc(O)c(O)cc4	456	active	FlavLib.ldb	23	Model_Flavonols-1	142.356	142.36	0.584437	0.22258	0.107	23.0784
PubChem-11968966	o2c(c(O[C@@H]1O[C@@H]([C@H](O)[C@@H](O)[C@@H]1O)CO)c(=O)c3c2cc(O)c(O)c3O)c4cc(O)c(O)cc4	419	active	FlavLib.ldb	31	Model_Flavonols-1	142.361	142.36	0.683905	0.207758	0.106	11.3679
PubChem-14825510	o2c(c(O[C@H]1O[C@H]([C@H](O)[C@@H](O)[C@H]1O)CO)c(=O)c3c2cc(O)c(O)c3O)c4cc(O)c(O)cc4	393	active	FlavLib.ldb	40	Model_Flavonols-1	142.365	142.36	0.588139	0.207758	0.106	11.3679
ZINC000163730639 163730639 PubChem-24180166	o3c(c(O[C@H]1O[C@@H]([C@@H](O)[C@@H](O)[C@@H]1O)CO[C@@H]2O[C@@H]([C@@H](O)[C@@H](O)[C@@H]2O)C)c(=O)c4c3cc(O)cc4O)c5cc(O)c(O)cc5	329	active	FlavLib.ldb	200	Model_Flavonols-1	142.361	142.36	0.624625	0.139518	0.109	55.5382
PubChem-162911737	o2c(c(O[C@@H]1O[C@H]([C@H](O)[C@H](O)[C@H]1O)CO)c(=O)c3c2cc(O)cc3O)c4cc(O)c(O)cc4	318	active	FlavLib.ldb	46	Model_Flavonols-1	142.361	142.36	0.611788	0.228875	0.108	35.4727
PubChem-162990855	o2c(c(O[C@@H]1O[C@H]([C@H](O)[C@@H](O)[C@@H]1O)COC)c(=O)c3c2cc(O)cc3O)c4cc(O)c(O)cc4	294	active	FlavLib.ldb	46	Model_Flavonols-1	142.363	142.36	0.618367	0.244655	0.108	34.2071
PubChem-163095367	o2c(c(O[C@H]1[C@H](O)[C@H](O[C@@H]([C@@H]1O)C)O)c(=O)c3c2cc(O)cc3O)c4cc(O)c(O)cc4	291	active	FlavLib.ldb	22	Model_Flavonols-1	142.361	142.36	0.669259	0.275988	0.107	18.7951
PubChem-129320936	o2c(c(O[C@@H]1[C@H](O[C@H]([C@H](O)[C@H]1O)CO)O)c(=O)c3c2cc(O)cc3O)c4cc(O)c(O)cc4	234	active	FlavLib.ldb	22	Model_Flavonols-1	142.362	142.36	0.615112	0.228875	0.108	35.4727
MolPort-044-726-561 14684627 PubChem-26202188	o2c(c(O[C@H]1OC[C@H](O)[C@@H](O)[C@@H]1O)c(=O)c3c2cc(O)cc3O)c4cc(O)c(O)cc4	189	active	FlavLib.ldb	30	Model_Flavonols-1	142.358	142.36	0.620815	0.276733	0.108	31.6345
CHEMBL1159648 PubChem-46905265	o2c(c(O[C@@]1(O[C@@H]([C@H](O)[C@@H](O)[C@H]1O)CO)O)c(=O)c3c2cc(O)cc3O)c4cc(O)c(O)cc4	138	active	FlavLib.ldb	21	Model_Flavonols-1	142.357	142.36	0.644271	0.15762	0.106	15.3889
CHEMBL457304 5004612 MCULE-7937546108 PubChem-12304330 ZINC000005004612	o2c(c(O[C@H]1O[C@H]([C@@H](O)[C@@H](O)[C@@H]1O)CO)c(=O)c3c2cc(O)cc3O)c4cc(O)c(O)cc4	113	active	FlavLib.ldb	38	Model_Flavonols-1	142.363	142.36	0.575722	0.228875	0.108	35.4727
CHEMBL551890 PubChem-42632254	o1c(c(OC(=O)[C@@H](NC(=O)OC(C)(C)C)C)c(=O)c2c1cc(O)cc2O)c3cc(O)c(O)cc3	31	active	FlavLib.ldb	140	Model_Flavonols-1	142.359	142.36	0.59978	0.279469	0.114	108.81
CHEMBL2037045 PubChem-11968829	o2c(c(O[C@@H]1O[C@@H]([C@@H](O)[C@H](O)[C@H]1O)CO)c(=O)c3c2cc(O)c(OC)c3O)c4cc(O)c(O)cc4	18	active	FlavLib.ldb	20	Model_Flavonols-1	142.358	142.36	0.644974	0.209345	0.108	37.039
CHEMBL33027 ChemDiv-0407-0014 MCULE-8277123978 MolPort-002-529-669 PubChem-5378597	o2c(c(O[C@H]1O[C@@H]([C@H](O)[C@H](O)[C@@H]1O)CO)c(=O)c3c2cc(O)cc3O)c4cc(O)c(O)cc4	6	active	FlavLib.ldb	38	Model_Flavonols-1	142.36	142.36	0.612763	0.228875	0.108	35.4727
MolPort-006-149-301 MCULE-7153149386 PubChem-12308704	o2c(c(O[C@H]1O[C@H]([C@@H](O)[C@@H]1O)CO)c(=O)c3c2cc(O)cc3O)c4cc(O)c(O)cc4	506	active	FlavLib.ldb	32	Model_Flavonols-1	142.353	142.35	0.612515	0.27566	0.107	18.8214
PubChem-44259979	o2c(c(O[C@@H]1O[C@@H]([C@@H](O)[C@@H](O)[C@H]1O)CO)c(=O)c3c2c(O)c(O)cc3O)c4cc(O)c(O)cc4	303	active	FlavLib.ldb	23	Model_Flavonols-1	142.349	142.35	0.630049	0.164051	0.105	1.974
PubChem-163036013	o2c(c(O[C@@H]1O[C@H]([C@H](O)[C@H](O)[C@@H]1O)CO)c(=O)c3c2cc(O)c(OC)c3O)c4cc(O)c(O)cc4	261	active	FlavLib.ldb	27	Model_Flavonols-1	142.349	142.35	0.633679	0.209345	0.108	37.039
ZINC000033833455 33833455 PubChem-5320854	o2c(c(O[C@@H]1O[C@H]([C@H](O)[C@@H](O)[C@H]1O)C)c(=O)c3c2cc(O)cc3O)c4cc(O)c(O)cc4	214	active	FlavLib.ldb	28	Model_Flavonols-1	142.346	142.35	0.62558	0.275988	0.108	31.6943
ZINC000061948742 61948742 PubChem-12047348	o2c(c(O[C@@H]1O[C@@H]([C@H](O)[C@@H]1O)CO)c(=O)c3c2cc(O)cc3O)c4cc(O)c(O)cc4	209	active	FlavLib.ldb	25	Model_Flavonols-1	142.355	142.35	0.599958	0.27566	0.107	18.8214
CHEMBL561091 PubChem-42631796	o1c(c(OC(=O)[C@@H](NC(=O)OC(C)(C)C)C(C)C)c(=O)c2c1cc(O)cc2O)c3cc(O)c(O)cc3	133	active	FlavLib.ldb	167	Model_Flavonols-1	142.35	142.35	0.665209	0.255648	0.114	110.721
CHEMBL1590676 PubChem-44144273	o2c(c(O[C@@H]1O[C@@H]([C@H](O)[C@H]1O)CO)c(=O)c3c2cc(O)cc3O)c4cc(O)c(O)cc4	107	active	FlavLib.ldb	36	Model_Flavonols-1	142.348	142.35	0.631188	0.27566	0.107	18.8214
CHEMBL1097317 49783852 MCULE-5423096403 MCULE-9243675278 MolPort-039-338-457 PubChem-5320834	o3c(c(O[C@@H]1O[C@@H]([C@@H](O)[C@H](O)[C@H]1O)CO[C@H]2O[C@H]([C@@H](O)[C@H](O)[C@H]2O)CO)c(=O)c4c3cc(O)cc4O)c5cc(O)c(O)cc5	104	active	FlavLib.ldb	185	Model_Flavonols-1	142.354	142.35	0.611677	0.118791	0.109	57.2005
PubChem-21550896	o2c(c(O[C@@H]1O[C@@H]([C@H](O)[C@@H](O)[C@H]1O)C(=O)O)c(=O)c3c2cc(O)cc3O)c4cc(O)c(O)cc4	431	active	FlavLib.ldb	44	Model_Flavonols-1	142.34	142.34	0.698253	0.22258	0.107	23.0784
PubChem-12304327 ZINC000004349372	o2c(c(O[C@@H]1O[C@@H]([C@@H](O)[C@@H](O)[C@H]1O)CO)c(=O)c3c2cc(O)cc3O)c4cc(O)c(O)cc4	405	active	FlavLib.ldb	31	Model_Flavonols-1	142.341	142.34	0.70168	0.228875	0.108	35.4727
PubChem-163046378	o2c(c(O[C@@H]1O[C@H](O)[C@@H](O)[C@H](O)[C@H]1CO)c(=O)c3c2cc(O)cc3O)c4cc(O)c(O)cc4	415	active	FlavLib.ldb	37	Model_Flavonols-1	142.342	142.34	0.696744	0.233244	0.109	48.0215
ZINC000263583542 263583542 PubChem-125121053	o3c(c(O[C@H]1O[C@H]([C@@H](O)[C@@H](O)[C@@H]1O)CO[C@@H]2O[C@@H]([C@@H](O)[C@H](O)[C@H]2O)C)c(=O)c4c3cc(O)cc4O)c5cc(O)c(O)cc5	365	active	FlavLib.ldb	193	Model_Flavonols-1	142.34	142.34	0.584355	0.139518	0.109	55.5382
8829481 PubChem-162959714	o2c(c(O[C@@H]1O[C@H]([C@@H](O)[C@@H](O)[C@@H]1O)C(=O)O)c(=O)c3c2cc(O)cc3O)c4cc(O)c(O)cc4	362	active	FlavLib.ldb	41	Model_Flavonols-1	142.344	142.34	0.639398	0.22258	0.107	23.0784
ZINC000253503172 253503172 PubChem-124290678	o3c(c(O[C@@H]1O[C@H]([C@H](O)[C@@H](O)[C@@H]1O)CO[C@H]2O[C@@H]([C@H](O)[C@H](O)[C@@H]2O)C)c(=O)c4c3cc(O)cc4O)c5cc(O)c(O)cc5	335	active	FlavLib.ldb	183	Model_Flavonols-1	142.344	142.34	0.616684	0.139518	0.109	55.5382
ZINC000253503175 253503175 PubChem-124290679	o3c(c(O[C@H]1O[C@H]([C@H](O)[C@@H](O)[C@@H]1O)CO[C@@H]2O[C@@H]([C@@H](O)[C@H](O)[C@H]2O)C)c(=O)c4c3cc(O)cc4O)c5cc(O)c(O)cc5	323	active	FlavLib.ldb	139	Model_Flavonols-1	142.344	142.34	0.645243	0.139518	0.109	55.5382
ZINC001570003472 1570003472	o3c(c(O[C@H]1O[C@@H]([C@@H](O)[C@H](O)[C@H]1O)CO[C@H]2O[C@H]([C@H](O)[C@@H](O)C2)CO)c(=O)c4c3cc(O)cc4O)c5cc(O)c(O)cc5	321	active	FlavLib.ldb	200	Model_Flavonols-1	142.34	142.34	0.621756	0.133748	0.110	68.9001
PubChem-162855312	o2c(c(O[C@@H]1O[C@@H](OC(=O)C)[C@H](O)[C@H](O)[C@@H]1O)c(=O)c3c2cc(O)cc3O)c4cc(O)c(O)cc4	317	active	FlavLib.ldb	75	Model_Flavonols-1	142.335	142.34	0.62462	0.188528	0.107	25.8093
ZINC000059764636 59764636 PubChem-94858395	o3c(c(O[C@@H]1O[C@@H]([C@@H](O)[C@@H](O)[C@@H]1O)COC(=O)\C=C\c2ccc(O)cc2)c(=O)c4c3cc(O)cc4O)c5cc(O)c(O)cc5	319	active	FlavLib.ldb	52	Model_Flavonols-1	142.341	142.34	0.615386	0.083965	0.111	85.7919
PubChem-57497930 ZINC000013424727	o2c(c(O[C@@H]1O[C@@H]([C@@H](O)[C@@H](O)[C@@H]1O)CO)c(=O)c3c2cc(O)cc3O)c4cc(O)c(O)cc4	256	active	FlavLib.ldb	32	Model_Flavonols-1	142.343	142.34	0.638045	0.228875	0.108	35.4727
PubChem-162915286	o2c(c(O[C@@H]1[C@@H](O)[C@H](O)[C@@H](O)[C@@H](CO)C1)c(=O)c3c2cc(O)cc3O)c4cc(O)c(O)cc4	223	active	FlavLib.ldb	42	Model_Flavonols-1	142.341	142.34	0.648277	0.244841	0.108	34.1922
CHEMBL451072 PubChem-10031891	o3c(c(O[C@@H]1O[C@@H]([C@@H](O)[C@H](O)[C@H]1O)COC(=O)\C=C\c2cc(O)c(O)cc2)c(=O)c4c3cc(O)cc4O)c5cc(O)c(O)cc5	137	active	FlavLib.ldb	154	Model_Flavonols-1	142.34	142.34	0.694846	0.079145	0.111	86.1784
CHEMBL464507 6569127 MCULE-2581526980 MolPort-001-740-448 PubChem-11578776 PubChem-5481224 ZINC000006569127	o2c(c(O[C@@H]1OC[C@H](O)[C@H](O)[C@H]1O)c(=O)c3c2cc(O)cc3O)c4cc(O)c(O)cc4	13	active	FlavLib.ldb	24	Model_Flavonols-1	142.343	142.34	0.608703	0.276733	0.108	31.6345
CHEMBL251254 3973253 LN01345107 MCULE-1404097369 MCULE-5363142212 MolPort-001-740-566 PubChem-163467170 PubChem-163818802 PubChem-5281643 ZINC000003973253	o2c(c(O[C@@H]1O[C@@H]([C@H](O)[C@H](O)[C@H]1O)CO)c(=O)c3c2cc(O)cc3O)c4cc(O)c(O)cc4	2	active	FlavLib.ldb	26	Model_Flavonols-1	142.344	142.34	0.698764	0.228875	0.108	35.4727
PubChem-163008903	o2c(c(O[C@@H]1O[C@H](OC)[C@H](O)[C@H](O)[C@H]1O)c(=O)c3c2cc(O)cc3O)c4cc(O)c(O)cc4	412	active	FlavLib.ldb	30	Model_Flavonols-1	142.334	142.33	0.692204	0.256784	0.108	33.2344
PubChem-162881087	o2c(c(O[C@@H]1O[C@@H]([C@@H](O)C[C@H]1O)CO)c(=O)c3c2cc(O)cc3O)c4cc(O)c(O)cc4	386	active	FlavLib.ldb	32	Model_Flavonols-1	142.328	142.33	0.691473	0.274944	0.110	57.5763
PubChem-154497005	o2c(c(O[C@H]1O[C@@H]([C@@H](O)[C@@H](O)[C@@H]1O)C(=O)O)c(=O)c3c2cc(O)cc3O)c4cc(O)c(O)cc4	305	active	FlavLib.ldb	45	Model_Flavonols-1	142.333	142.33	0.682297	0.22258	0.107	23.0784
PubChem-162819682	o2c(c(O[C@@H]1O[C@@H](O)[C@@H](O)[C@H](O)[C@H]1O)c(=O)c3c2cc(O)cc3O)c4cc(O)c(O)cc4	280	active	FlavLib.ldb	28	Model_Flavonols-1	142.33	142.33	0.649233	0.235568	0.108	34.9359
PubChem-164166170	FC(F)(F)c1ncc(cc1)[C@H](Oc2c(oc3c(c2=O)c(O)cc(O)c3)c4cc(O)c(O)cc4)O	227	active	FlavLib.ldb	39	Model_Flavonols-1	142.33	142.33	0.683147	0.218325	0.111	75.0163
MolPort-001-741-267 33861410 MCULE-3225447479 MCULE-8215010116 PubChem-23786426 ZINC000033861410	o3c(c(O[C@@H]2O[C@H]([C@H](O)[C@@H](OC(=O)c1cc(O)c(O)c(O)c1)[C@H]2O)C)c(=O)c4c3cc(O)cc4O)c5cc(O)c(O)cc5	188	active	FlavLib.ldb	108	Model_Flavonols-1	142.326	142.33	0.573106	0.116043	0.108	44.5217
PubChem-144163033	o2c(c(O[C@@H]1O[C@@H]([C@@H](O)[C@@H](O)C1)CO)c(=O)c3c2cc(O)cc3O)c4cc(O)c(O)cc4	476	active	FlavLib.ldb	42	Model_Flavonols-1	142.32	142.32	0.69616	0.274944	0.109	44.6772
ZINC000253390308 253390308 MCULE-3354543049 MolPort-001-741-670 PubChem-44715568	o4c(c(O[C@@H]3O[C@H]([C@@H](O)[C@H](O[C@@H]2O[C@@H]([C@@H](O)[C@H](O)[C@H]2O[C@@H]1OC[C@@H](O)[C@H](O)[C@H]1O)CO)[C@H]3O)CO)c(=O)c5c4cc(O)cc5O)c6cc(O)c(O)cc6	363	active	FlavLib.ldb	14	Model_Flavonols-1	142.315	142.32	0.638881	0.091887	0.107	33.5598
ZINC000011615759 11615759 PubChem-92402724	o3c(c(O[C@@H]1O[C@H]([C@@H](O)[C@H](O)[C@@H]1O)CO[C@@H]2O[C@@H]([C@@H](O)[C@H](O)[C@@H]2O)C)c(=O)c4c3cc(O)cc4O)c5cc(O)c(O)cc5	347	active	FlavLib.ldb	191	Model_Flavonols-1	142.319	142.32	0.619183	0.139518	0.109	55.5382
MolPort-046-790-471 MCULE-2988716548 PubChem-145874191	o4c(c(O[C@@H]1O[C@@H]([C@H](O)[C@H](O)[C@H]1O)CO[C@@H]3O[C@H]([C@@H](OC(=O)\C=C\c2cc(O)c(O)cc2)[C@@H](O)[C@H]3O)C)c(=O)c5c4cc(O)cc5O)c6cc(O)c(O)cc6	191	active	FlavLib.ldb	138	Model_Flavonols-1	142.325	142.32	0.561758	0.060522	0.111	87.672
PubChem-162907200	o2c(c(OC[C@H]1OC[C@H](O)[C@@H](O)[C@@H]1O)c(=O)c3c2cc(O)cc3O)c4cc(O)c(O)cc4	423	active	FlavLib.ldb	72	Model_Flavonols-1	142.312	142.31	0.581836	0.268781	0.111	70.9698
ZINC000253503172 253503172 PubChem-124290678	o3c(c(O[C@H]1O[C@H]([C@H](O)[C@@H](O)[C@@H]1O)CO[C@@H]2O[C@@H]([C@H](O)[C@H](O)[C@H]2O)C)c(=O)c4c3cc(O)cc4O)c5cc(O)c(O)cc5	332	active	FlavLib.ldb	141	Model_Flavonols-1	142.308	142.31	0.625449	0.139518	0.109	55.5382
MolPort-047-585-399 PubChem-154831696	o3c(c(O[C@H]1O[C@H]([C@@H](O)[C@@H](O)[C@@H]1O)COC(=O)c2cc(O)c(O)c(O)c2)c(=O)c4c3cc(O)cc4O)c5cc(O)c(O)cc5	180	active	FlavLib.ldb	125	Model_Flavonols-1	142.306	142.31	0.607209	0.103893	0.109	58.3953
PubChem-23304307	o2c(c(O[C@@H]1O[C@@H]([C@@H](O)[C@H](O)[C@H]1OC(=O)C)C)c(=O)c3c2cc(O)cc3O)c4cc(O)c(O)cc4	445	active	FlavLib.ldb	21	Model_Flavonols-1	142.297	142.3	0.692774	0.224987	0.107	22.8853
PubChem-154497549	o2c(c(O[C@@H]1O[C@@H]([C@@H](O)[C@@H](O)[C@H]1O)CO)c(=O)c3c2cc(O)c(O)c3O)c4cc(O)c(O)cc4	254	active	FlavLib.ldb	35	Model_Flavonols-1	142.303	142.3	0.628827	0.207758	0.106	11.3679
PubChem-144370301	o1c(c(O[C@H](O)[C@H](O)[C@H](O)[C@@H](O)C(C)C)c(=O)c2c1cc(O)cc2O)c3cc(O)c(O)cc3	229	active	FlavLib.ldb	153	Model_Flavonols-1	142.296	142.3	0.665229	0.18078	0.110	65.1282
CHEMBL559041 MolPort-047-916-365 PubChem-25230434	o2c(c(O[C@@H]1O[C@@H]([C@H](O)[C@H](O)[C@H]1O)COC(=O)C)c(=O)c3c2cc(O)cc3O)c4cc(O)c(O)cc4	81	active	FlavLib.ldb	118	Model_Flavonols-1	142.298	142.3	0.69865	0.179724	0.108	39.4146
PubChem-22524526	o2c(c(O[C@@H]1O[C@H]([C@H](O)[C@H](O)[C@@H]1O)CO)c(=O)c3c2c(OC)c(O)cc3O)c4cc(O)c(O)cc4	488	active	FlavLib.ldb	30	Model_Flavonols-1	142.286	142.29	0.653735	0.209345	0.107	24.1398
PubChem-162869518	o2c(c(O[C@@H]1O[C@H]([C@H](O)[C@H]1OC(=O)C)CO)c(=O)c3c2cc(O)cc3O)c4cc(O)c(O)cc4	463	active	FlavLib.ldb	29	Model_Flavonols-1	142.289	142.29	0.697348	0.222692	0.107	23.0694
PubChem-162956983	o2c(c(O[C@@H]1O[C@@H]([C@@H](O)[C@@H](OC(=O)C)[C@H]1O)C)c(=O)c3c2cc(O)cc3O)c4cc(O)c(O)cc4	451	active	FlavLib.ldb	42	Model_Flavonols-1	142.29	142.29	0.691204	0.224987	0.107	22.8853
PubChem-163008904	o2c(c(O[C@@H]1O[C@H](OC)[C@@H](O)[C@H](O)[C@H]1O)c(=O)c3c2cc(O)cc3O)c4cc(O)c(O)cc4	433	active	FlavLib.ldb	19	Model_Flavonols-1	142.288	142.29	0.691503	0.256784	0.108	33.2344
PubChem-92218159 ZINC000004349359	o2c(c(O[C@@H]1O[C@H]([C@@H](O)[C@@H](O)[C@H]1O)CO)c(=O)c3c2cc(O)cc3O)c4cc(O)c(O)cc4	418	active	FlavLib.ldb	39	Model_Flavonols-1	142.288	142.29	0.676951	0.228875	0.108	35.4727
2061000701	o2c(c(O[C@@H]1O[C@@H]([C@@H](O)[C@@H](O)[C@@H]1O)[C@@H](O)[C@@H](O)[C@@H](O)CO)c(=O)c3c2cc(O)cc3O)c4cc(O)c(O)cc4	351	active	FlavLib.ldb	134	Model_Flavonols-1	142.292	142.29	0.624617	0.135218	0.108	42.9839
ZINC000253623590 253623590 PubChem-124917490	o3c(c(O[C@@H]2OC[C@@H](O[C@H]1O[C@H]([C@H](O)[C@@H](O)[C@@H]1O)CO)[C@H](O)[C@@H]2O)c(=O)c4c3cc(O)cc4O)c5cc(O)c(O)cc5	324	active	FlavLib.ldb	91	Model_Flavonols-1	142.294	142.29	0.620106	0.136835	0.108	42.8542
PubChem-12314856	o2c(c(O[C@@H]1O[C@@H]([C@@H](O)[C@H](O)[C@H]1O)C)c(=O)c3c2cc(O)cc3O)c4cc(O)c(O)cc4	306	active	FlavLib.ldb	36	Model_Flavonols-1	142.292	142.29	0.633959	0.275988	0.108	31.6943
PubChem-44259214	o2c(c(O[C@@H]1OC[C@@H](O)[C@@H](O)[C@@H]1O)c(=O)c3c2c(c(O)cc3O)C)c4cc(O)c(O)cc4	231	active	FlavLib.ldb	25	Model_Flavonols-1	142.294	142.29	0.629348	0.274667	0.106	6.00186
PubChem-5321870	o2c(c(O[C@@H]1O[C@@H]([C@H](O)[C@H](O)[C@H]1O)CO)c(=O)c3c2c(OC)c(O)cc3O)c4cc(O)c(O)cc4	468	active	FlavLib.ldb	13	Model_Flavonols-1	142.278	142.28	0.662048	0.209345	0.107	24.1398
PubChem-149354837	o2c(c(O[C@@H]1O[C@@H]([C@H](O)[C@H](O)C1)CO)c(=O)c3c2cc(O)cc3O)c4cc(O)c(O)cc4	466	active	FlavLib.ldb	40	Model_Flavonols-1	142.281	142.28	0.696387	0.274944	0.109	44.6772
PubChem-163941072	o2c(c(O[C@@H]1O[C@H](C(O)=C(O)[C@H]1O)CO)c(=O)c3c2cc(O)cc3O)c4cc(O)c(O)cc4	453	active	FlavLib.ldb	27	Model_Flavonols-1	142.279	142.28	0.683459	0.255895	0.108	33.3057
CHEMBL3236511 MCULE-8332406448 MolPort-001-741-268 PubChem-10031482	o3c(c(O[C@@H]2O[C@H]([C@@H](O)[C@@H](O)[C@H]2OC(=O)c1cc(O)c(O)c(O)c1)C)c(=O)c4c3cc(O)cc4O)c5cc(O)c(O)cc5	98	active	FlavLib.ldb	115	Model_Flavonols-1	142.279	142.28	0.613926	0.116043	0.108	44.5217
CHEMBL3236511 MCULE-8332406448 MolPort-001-741-268 PubChem-10031482	o3c(c(O[C@@H]2O[C@H]([C@H](O)[C@@H](O)[C@H]2OC(=O)c1cc(O)c(O)c(O)c1)C)c(=O)c4c3cc(O)cc4O)c5cc(O)c(O)cc5	97	active	FlavLib.ldb	110	Model_Flavonols-1	142.281	142.28	0.673648	0.116043	0.108	44.5217
PubChem-73829984	o2c(c(O[C@@H]1O[C@@H]([C@@H](O)[C@H](O)[C@@H]1O)CO)c(=O)c3c2c(OC)c(O)cc3O)c4cc(O)c(O)cc4	489	active	FlavLib.ldb	22	Model_Flavonols-1	142.274	142.27	0.647956	0.209345	0.107	24.1398
PubChem-163046378	o2c(c(O[C@@H]1O[C@@H](O)[C@@H](O)[C@H](O)[C@H]1CO)c(=O)c3c2cc(O)cc3O)c4cc(O)c(O)cc4	416	active	FlavLib.ldb	23	Model_Flavonols-1	142.265	142.27	0.622525	0.233244	0.109	48.0215
PubChem-162846581	o2c(c(O[C@@H]1O[C@@H]([C@@H](O)[C@H](O)[C@@H]1O)CC)c(=O)c3c2cc(O)cc3O)c4cc(O)c(O)cc4	353	active	FlavLib.ldb	42	Model_Flavonols-1	142.266	142.27	0.636238	0.272416	0.108	31.9807
MCULE-7544264598 MolPort-039-101-182 PubChem-128964453	o3c(c(O[C@H]2OC[C@H](O[C@@H]1O[C@@H]([C@@H](O)[C@@H](O)[C@@H]1O)CO)[C@H](O)[C@@H]2O)c(=O)c4c3cc(O)cc4O)c5cc(O)c(O)cc5	164	active	FlavLib.ldb	44	Model_Flavonols-1	142.272	142.27	0.640656	0.136835	0.108	42.8542
CHEMBL353450 PubChem-44382741	o2c(c(O[C@@H]1[C@H](O)[C@H](O)[C@@H](OC1)O)c(=O)c3c2cc(O)cc3O)c4cc(O)c(O)cc4	144	active	FlavLib.ldb	21	Model_Flavonols-1	142.266	142.27	0.614916	0.276733	0.108	31.6345
MolPort-005-945-159 59727747 MCULE-4041868608 MCULE-8366376220 PubChem-44259231 ZINC000059727747 ZINC59727747	o3c(c(O[C@@H]2O[C@H]([C@H](O)[C@H]2O[C@@H]1OC[C@@H](O)[C@H](O)[C@H]1O)CO)c(=O)c4c3cc(O)cc4O)c5cc(O)c(O)cc5	503	active	FlavLib.ldb	18	Model_Flavonols-1	142.262	142.26	0.534119	0.155055	0.107	28.4938
PubChem-11385335	o2c(c(O[C@@H]1OC[C@H](O)[C@H](O)[C@H]1O)c(=O)c3c2c(c(O)cc3O)C)c4cc(O)c(O)cc4	429	active	FlavLib.ldb	18	Model_Flavonols-1	142.256	142.26	0.660252	0.274667	0.106	6.00186
PubChem-162914725	o2c(c(O[C@@H]1OC[C@@H](O)[C@H](O)[C@H]1O)c(=O)c3c2c(OC)c(O)c(OC)c3O)c4cc(O)c(O)cc4	417	active	FlavLib.ldb	23	Model_Flavonols-1	142.264	142.26	0.693611	0.235368	0.106	9.15361
CHEMBL557882 PubChem-42631904	o2c(c(OC(=O)[C@@H](NC(=O)OC(C)(C)C)Cc1ccccc1)c(=O)c3c2cc(O)cc3O)c4cc(O)c(O)cc4	147	active	FlavLib.ldb	200	Model_Flavonols-1	142.265	142.26	0.644651	0.171916	0.114	117.436
CHEMBL455758 49841561 MCULE-6163227825 MolPort-047-409-104 PubChem-5487635	o3c(c(O[C@@H]2O[C@@H]([C@@H](O)[C@H](O)[C@H]2O[C@@H]1OC[C@@H](O)[C@H](O)[C@H]1O)CO)c(=O)c4c3cc(O)cc4O)c5cc(O)c(O)cc5	111	active	FlavLib.ldb	39	Model_Flavonols-1	142.263	142.26	0.613939	0.136835	0.108	42.8542
PubChem-143591628	o2c(c(O[C@H]1O[C@@H](CO)C[C@@H](O)C1)c(=O)c3c2cc(O)cc3O)c4cc(O)c(O)cc4	498	active	FlavLib.ldb	37	Model_Flavonols-1	142.247	142.25	0.579864	0.332231	0.110	52.982
PubChem-146648780	o1c(c(O[C@H](O[C@@H]([C@H](O)[C@H](O)CO)CO)C)c(=O)c2c1cc(O)cc2O)c3cc(O)c(O)cc3	241	active	FlavLib.ldb	19	Model_Flavonols-1	142.253	142.25	0.585977	0.151346	0.112	93.2871
PubChem-162903258	o2c(c(O[C@H]1O[C@@H]([C@@H](O)[C@H](O)[C@H]1O)C)c(=O)c3c2cc(O)cc3O)c4cc(O)c(O)cc4	249	active	FlavLib.ldb	23	Model_Flavonols-1	142.252	142.25	0.66544	0.275988	0.108	31.6943
CHEMBL1985772 PubChem-5387755	o3c(c(O[C@]1(OC[C@@H]([C@H](O)[C@@H]1O)CO[C@H]2O[C@H]([C@@H](O)[C@H](O)[C@H]2O)C)O)c(=O)c4c3cc(O)cc4O)c5cc(O)c(O)cc5	40	active	FlavLib.ldb	112	Model_Flavonols-1	142.247	142.25	0.662641	0.112563	0.108	44.8008
PubChem-75599968	o2c(c(O[C@@H]1O[C@H]([C@@H](O)[C@@H](OC)[C@H]1O)C)c(=O)c3c2cc(O)cc3O)c4cc(O)c(O)cc4	482	active	FlavLib.ldb	36	Model_Flavonols-1	142.236	142.24	0.678483	0.306197	0.109	42.1707
PubChem-163104787	o2c(c(O[C@@H]1OC[C@@H](O)[C@@H](O)[C@H]1O)c(=O)c3c2cc(O)c(OC)c3O)c4cc(O)c(O)cc4	479	active	FlavLib.ldb	24	Model_Flavonols-1	142.241	142.24	0.701722	0.257472	0.108	33.1792
PubChem-74029664	o2c(c(O[C@@H]1O[C@H]([C@@H](O)[C@H](O)[C@H]1OC(=O)C)C)c(=O)c3c2cc(O)cc3O)c4cc(O)c(O)cc4	446	active	FlavLib.ldb	30	Model_Flavonols-1	142.241	142.24	0.675634	0.224987	0.107	22.8853
PubChem-125039647	o2c(c(O[C@@H]1O[C@H]([C@H](O)[C@@H]1O)[C@H](O)CO)c(=O)c3c2cc(O)cc3O)c4cc(O)c(O)cc4	434	active	FlavLib.ldb	79	Model_Flavonols-1	142.24	142.24	0.703846	0.223823	0.106	10.0795
PubChem-129705295	o2c(c1cc(O)c(O)cc1)c(c(=O)c3c2cc(O)cc3O)[C@@]4(O[C@@H](O)[C@H](O)[C@@H](O)[C@@H]4O)CO	394	active	FlavLib.ldb	7	Model_Flavonols-1	142.238	142.24	0.601761	0.210826	0.102	-40.4748
ZINC000004416338 4416338 PubChem-51403177	o2c(c(O[C@@H]1O[C@@H]([C@@H](O)[C@H](O)[C@@H]1O)C)c(=O)c3c2cc(O)cc3O)c4cc(O)c(O)cc4	375	active	FlavLib.ldb	21	Model_Flavonols-1	142.237	142.24	0.666823	0.275988	0.108	31.6943
CHEMBL1797055 PubChem-56663114	Fc1ccc(cc1)C(O[C@H]6[C@H](Oc2c(oc3c(c2=O)c(O)cc(O)c3)c4cc(O)c(O)cc4)O[C@@H]([C@H](O)[C@H]6OC(=O)c5ccc(F)cc5)CO)=O	109	active	FlavLib.ldb	21	Model_Flavonols-1	142.245	142.24	0.648182	0.1004	0.109	58.6754
CHEMBL1642199 PubChem-53317404	o3c(c(O[C@@H]1OC[C@@](O)([C@H]1O)CO[C@@H]2O[C@H]([C@H](O)[C@@H](OC)[C@H]2O)C)c(=O)c4c3cc(O)cc4O)c5cc(O)c(O)cc5	96	active	FlavLib.ldb	126	Model_Flavonols-1	142.236	142.24	0.609949	0.162535	0.109	53.6923
PubChem-102304202	o3c(c(O[C@@H]1O[C@H]([C@H](O)[C@H]2OC(O[C@@H]12)(C)C)C)c(=O)c4c3cc(O)cc4O)c5cc(O)c(O)cc5	406	active	FlavLib.ldb	31	Model_Flavonols-1	142.232	142.23	0.675642	0.343007	0.103	-38.1765
2061000701	o2c(c(O[C@@H]1O[C@H]([C@H](O)[C@@H](O)[C@@H]1O)[C@@H](O)[C@@H](O)[C@@H](O)CO)c(=O)c3c2cc(O)cc3O)c4cc(O)c(O)cc4	356	active	FlavLib.ldb	165	Model_Flavonols-1	142.231	142.23	0.600737	0.135218	0.108	42.9839
PubChem-163036866	o2c(c(O[C@H]1O[C@H]([C@@H](O)[C@@H](O)[C@@H]1O)CO)c(=O)c3c2cc(O)c(O)c3O)c4cc(O)c(O)cc4	232	active	FlavLib.ldb	40	Model_Flavonols-1	142.231	142.23	0.653341	0.207758	0.106	11.3679
CHEMBL564008 PubChem-42632379	o1c(c(OC(=O)CNC(=O)OC(C)(C)C)c(=O)c2c1cc(O)cc2O)c3cc(O)c(O)cc3	95	active	FlavLib.ldb	135	Model_Flavonols-1	142.234	142.23	0.598116	0.287929	0.113	95.2325
CHEMBL3349975 PubChem-51652818	o2c(c(O[C@@H]1OC[C@@H](O)[C@@H](O)[C@H]1O)c(=O)c3c2cc(O)cc3O)c4cc(O)c(O)cc4	1	active	FlavLib.ldb	25	Model_Flavonols-1	142.233	142.23	0.69808	0.276733	0.108	31.6345
PubChem-85148318	o2c(c(O[C@@H]1O[C@H]([C@H](O)[C@H]1O)COC(=O)C)c(=O)c3c2cc(O)cc3O)c4cc(O)c(O)cc4	465	active	FlavLib.ldb	110	Model_Flavonols-1	142.222	142.22	0.636954	0.222692	0.107	23.0694
PubChem-162956982	o2c(c(O[C@@H]1O[C@H]([C@H](O)[C@@H](OC(=O)C)[C@@H]1O)C)c(=O)c3c2cc(O)cc3O)c4cc(O)c(O)cc4	289	active	FlavLib.ldb	52	Model_Flavonols-1	142.218	142.22	0.606882	0.224987	0.107	22.8853
MCULE-4194738122 MolPort-047-585-398 PubChem-154831695	o3c(c(O[C@H]1O[C@H]([C@H](O)[C@@H](O)[C@@H]1O)COC(=O)c2cc(O)c(O)c(O)c2)c(=O)c4c3cc(O)cc4O)c5cc(O)c(O)cc5	157	active	FlavLib.ldb	121	Model_Flavonols-1	142.222	142.22	0.659018	0.103893	0.109	58.3953
PubChem-162819684	o2c(c(O[C@H]1O[C@@H](O)[C@H](O)[C@@H](O)[C@@H]1O)c(=O)c3c2cc(O)cc3O)c4cc(O)c(O)cc4	271	active	FlavLib.ldb	41	Model_Flavonols-1	142.209	142.21	0.653084	0.235568	0.108	34.9359
PubChem-5702146	o2c(c(O[C@@H]1O[C@@H]([C@@H](O)[C@@H](O)[C@H]1O)C)c(=O)c3c2cc(O)cc3O)c4cc(O)c(O)cc4	239	active	FlavLib.ldb	25	Model_Flavonols-1	142.209	142.21	0.62808	0.275988	0.108	31.6943
CHEMBL2037043 PubChem-70696487	o3c(c(O[C@@H]1O[C@@H]([C@@H](O)[C@H](O)[C@H]1O)CO[C@@H]2O[C@H]([C@H](O)[C@@H](O)[C@H]2O)C)c(=O)c4c3cc(O)c(OC)c4O)c5cc(O)c(O)cc5	210	active	FlavLib.ldb	200	Model_Flavonols-1	142.208	142.21	0.639754	0.129111	0.108	43.4737
PubChem-163103687	o2c(c(O[C@H]1O[C@H]([C@H](O)[C@@H](O)[C@@H]1O)CO)c(=O)c3c2cc(O)cc3O)c4c(O)c(O)c(O)cc4	493	active	FlavLib.ldb	15	Model_Flavonols-1	142.19	142.19	0.596745	0.207758	0.107	24.2671
ZINC000263583542 263583542 PubChem-125121053	o3c(c(O[C@@H]1O[C@H]([C@@H](O)[C@@H](O)[C@H]1O)CO[C@@H]2O[C@H]([C@H](O)[C@@H](O)[C@H]2O)C)c(=O)c4c3cc(O)cc4O)c5cc(O)c(O)cc5	328	active	FlavLib.ldb	180	Model_Flavonols-1	142.191	142.19	0.586007	0.139518	0.109	55.5382
PubChem-5320852	o2c(c(O[C@H]1O[C@H]([C@@H](O)[C@@H](O)[C@@H]1O)C)c(=O)c3c2cc(O)cc3O)c4cc(O)c(O)cc4	233	active	FlavLib.ldb	15	Model_Flavonols-1	142.19	142.19	0.653582	0.275988	0.108	31.6943
CHEMBL1797038 PubChem-53259725	Fc1ccc(cc1)CCC(=O)OC[C@H]5O[C@H](Oc2c(oc3c(c2=O)c(O)cc(O)c3)c4cc(O)c(O)cc4)[C@H](O)[C@@H](O)[C@H]5O	135	active	FlavLib.ldb	200	Model_Flavonols-1	142.185	142.19	0.545048	0.111401	0.111	83.5915
PubChem-163094515	o2c(c1cc(O)c(O)cc1)c(c(=O)c3c2cc(O)cc3O)CO[C@@H]4O[C@@H]([C@@H](O)[C@H](O)[C@H]4O)CO	467	active	FlavLib.ldb	85	Model_Flavonols-1	142.175	142.17	0.709942	0.220188	0.110	61.9677
PubChem-102047222	o2c(c(O[C@H]1O[C@@H]([C@@H](O)[C@@H]1OC(=O)C)CO)c(=O)c3c2cc(O)cc3O)c4cc(O)c(O)cc4	399	active	FlavLib.ldb	42	Model_Flavonols-1	142.165	142.17	0.632827	0.222692	0.107	23.0694
CHEMBL3289733 PubChem-90681867	o2c(c(O[C@@H]1O[C@@H]([C@@H](OC(=O)C)[C@H](OC(=O)C)[C@H]1OC(=O)C)COC(=O)C)c(=O)c3c2cc(O)cc3O)c4cc(O)c(O)cc4	23	active	FlavLib.ldb	31	Model_Flavonols-1	142.17	142.17	0.654043	0.15718	0.105	2.52505
ZINC000004349588 4349588 PubChem-92218167	o2c(c(O[C@H]1O[C@H]([C@H](O)[C@@H](O)[C@@H]1O)[C@H](O)[C@@H](O)[C@@H](O)CO)c(=O)c3c2cc(O)cc3O)c4cc(O)c(O)cc4	326	active	FlavLib.ldb	120	Model_Flavonols-1	142.16	142.16	0.610982	0.135218	0.108	42.9839
MolPort-047-585-399 PubChem-154831696	o3c(c(O[C@@H]1O[C@H]([C@@H](O)[C@@H](O)[C@@H]1O)COC(=O)c2cc(O)c(O)c(O)c2)c(=O)c4c3cc(O)cc4O)c5cc(O)c(O)cc5	183	active	FlavLib.ldb	170	Model_Flavonols-1	142.164	142.16	0.523285	0.103893	0.109	58.3953
PubChem-156431375	Clc1c(ccc(Cl)c1)CC(Oc2c(oc3c(c2=O)c(O)cc(O)c3)c4cc(O)c(O)cc4)=O	474	active	FlavLib.ldb	114	Model_Flavonols-1	142.148	142.15	0.60799	0.238449	0.112	86.3015
PubChem-91412498	SOc1c(oc2c(c1=O)c(O)cc(O)c2)c3cc(O)c(O)cc3	273	active	FlavLib.ldb	3	Model_Flavonols-1	142.15	142.15	0.627072	0.2773	0.110	57.3874
CHEMBL451072 PubChem-10031891	o3c(c(O[C@@H]1O[C@@H]([C@@H](O)[C@H](O)[C@H]1O)COC(=O)\C=C/c2cc(O)c(O)cc2)c(=O)c4c3cc(O)cc4O)c5cc(O)c(O)cc5	140	active	FlavLib.ldb	200	Model_Flavonols-1	142.15	142.15	0.63643	0.079145	0.111	86.1784
CHEMBL2152044 MolPort-047-483-885 PubChem-5274586	o3c(c(O[C@@H]2O[C@@H]([C@H](O)[C@H](O)[C@H]2O[C@@H]1OC[C@@H](O)[C@H](O)[C@H]1O)CO)c(=O)c4c3cc(O)cc4O)c5cc(O)c(O)cc5	49	active	FlavLib.ldb	42	Model_Flavonols-1	142.15	142.15	0.613941	0.136835	0.108	42.8542
CHEMBL505880 33861486 LN01345071 MCULE-2766637014 MCULE-8198178188 MolPort-020-005-771 PubChem-6453359 ZINC000033861486	o3c(c(O[C@@H]2O[C@H]([C@H](O)[C@H](O)[C@H]2OC(=O)c1cc(O)c(O)c(O)c1)CO)c(=O)c4c3cc(O)cc4O)c5cc(O)c(O)cc5	45	active	FlavLib.ldb	77	Model_Flavonols-1	142.145	142.15	0.629207	0.103893	0.108	45.4961
ZINC000034209220 34209220 PubChem-57483159	o2c(c(O[C@H]1O[C@@H]([C@H](O)[C@@H]1O)[C@@H](O)CO)c(=O)c3c2cc(O)cc3O)c4cc(O)c(O)cc4	379	active	FlavLib.ldb	86	Model_Flavonols-1	142.144	142.14	0.543392	0.223823	0.106	10.0795
MCULE-2785822924 MolPort-006-147-912 NSC9221 PubChem-157896679 PubChem-20515792 PubChem-5353915	o2c(c(O[C@H]1O[C@@H]([C@H](O)[C@H](O)[C@@H]1O)C)c(=O)c3c2cc(O)cc3O)c4cc(O)c(O)cc4	153	active	FlavLib.ldb	30	Model_Flavonols-1	142.135	142.14	0.661795	0.275988	0.108	31.6943
MCULE-5777640014 PubChem-131858129	o3c(c(O[C@H]2O[C@@H]([C@@H](O)[C@H](O)[C@H]2O[C@@H]1O[C@@H]([C@@H](O)[C@H](O)[C@H]1O)CO)CO)c(=O)c4c3cc(O)cc4O)c5cc(O)c(O)cc5	175	active	FlavLib.ldb	52	Model_Flavonols-1	142.129	142.13	0.559092	0.118791	0.107	31.4022
CHEMBL32579 ChemDiv-N027-0011 LN01071099 MCULE-2009534898 MolPort-000-778-336 MolPort-035-715-934 NSC408168 NSC9220 PubChem-158277007 PubChem-18364708 PubChem-20832601 PubChem-21201096 P	o3c(c(O[C@@H]1O[C@@H]([C@@H](O)[C@H](O)[C@@H]1O)CO[C@@H]2O[C@H]([C@@H](O)[C@H](O)[C@H]2O)C)c(=O)c4c3cc(O)cc4O)c5cc(O)c(O)cc5	59	active	FlavLib.ldb	200	Model_Flavonols-1	142.134	142.13	0.614602	0.139518	0.109	55.5382
PubChem-14728860	o2c(c(O[C@@H]1O[C@H]([C@@H](OC(=O)C)[C@@H](O)[C@@H]1O)C)c(=O)c3c2cc(O)cc3O)c4cc(O)c(O)cc4	310	active	FlavLib.ldb	43	Model_Flavonols-1	142.119	142.12	0.613247	0.224987	0.108	35.7845
CHEMBL554748 PubChem-42632499	o2c(c(OC(=O)[C@H]1N(C(=O)OC(C)(C)C)CCC1)c(=O)c3c2cc(O)cc3O)c4cc(O)c(O)cc4	119	active	FlavLib.ldb	134	Model_Flavonols-1	142.117	142.12	0.6431	0.308765	0.110	54.8639
CHEMBL1823465 PubChem-5482938	o1c(c(OC(=O)CCC)c(=O)c2c1cc(O)cc2O)c3cc(O)c(O)cc3	114	active	FlavLib.ldb	18	Model_Flavonols-1	142.118	142.12	0.638568	0.405041	0.111	60.0418
CHEMBL2435184 PubChem-72375653	o2c(c(OC(=O)CCCCCC(=O)NCC(=O)Nc1ccc(O)cc1)c(=O)c3c2cc(O)cc3O)c4cc(O)c(O)cc4	53	active	FlavLib.ldb	200	Model_Flavonols-1	142.125	142.12	0.610858	0.057768	0.117	165.288
CHEMBL551352 PubChem-42631795	o1c(c(OC(=O)[C@@H](NC(=O)OC(C)(C)C)CC(C)C)c(=O)c2c1cc(O)cc2O)c3cc(O)c(O)cc3	66	active	FlavLib.ldb	181	Model_Flavonols-1	142.117	142.12	0.671713	0.236955	0.113	99.3205
CHEMBL1985772 PubChem-5387755	o3c(c(O[C@]1(OC[C@H]([C@H](O)[C@@H]1O)CO[C@@H]2O[C@H]([C@@H](O)[C@H](O)[C@H]2O)C)O)c(=O)c4c3cc(O)cc4O)c5cc(O)c(O)cc5	41	active	FlavLib.ldb	200	Model_Flavonols-1	142.121	142.12	0.667401	0.112563	0.108	44.8008
PubChem-156431373	o2c(c(OC(=O)Cc1ccc(O)cc1)c(=O)c3c2cc(O)cc3O)c4cc(O)c(O)cc4	437	active	FlavLib.ldb	49	Model_Flavonols-1	142.101	142.1	0.614035	0.239319	0.111	73.3326
PubChem-12304328	o2c(c(O[C@H]1O[C@H]([C@H](O)[C@H](O)[C@@H]1O)CO)c(=O)c3c2cc(O)cc3O)c4cc(O)c(O)cc4	395	active	FlavLib.ldb	24	Model_Flavonols-1	142.097	142.1	0.580226	0.228875	0.108	35.4727
CHEMBL451224 PubChem-44584495	o3c(c(O[C@@H]1O[C@@H]([C@H](O)[C@H](O)[C@H]1O)CO[C@@H]2OC[C@H](O)[C@H](O)[C@H]2O)c(=O)c4c3cc(O)cc4O)c5cc(O)c(O)cc5	44	active	FlavLib.ldb	200	Model_Flavonols-1	142.096	142.1	0.629183	0.136835	0.109	55.7534
ZINC000253503172 253503172 PubChem-124290678	o3c(c(O[C@@H]1O[C@H]([C@H](O)[C@@H](O)[C@@H]1O)CO[C@H]2O[C@H]([C@H](O)[C@H](O)[C@H]2O)C)c(=O)c4c3cc(O)cc4O)c5cc(O)c(O)cc5	333	active	FlavLib.ldb	200	Model_Flavonols-1	142.092	142.09	0.674119	0.139518	0.109	55.5382
MCULE-6671444663 MCULE-9468863393 169635666 MolPort-001-740-327 PubChem-23955865 ZINC000169635666	o4c(c(O[C@@H]1O[C@@H]([C@@H](O)[C@H](O)[C@H]1O)CO[C@@H]3O[C@H]([C@H](O)[C@@H](O)[C@H]3O[C@@H]2OC[C@@](O)([C@H]2O)CO)C)c(=O)c5c4cc(O)cc5O)c6cc(O)c(O)cc6	167	active	FlavLib.ldb	45	Model_Flavonols-1	142.087	142.09	0.562392	0.09593	0.107	33.2356
CHEMBL551952 PubChem-42631907	o2c(c(OC(=O)[C@H]1N(C(=O)C)CCC1)c(=O)c3c2cc(O)cc3O)c4cc(O)c(O)cc4	28	active	FlavLib.ldb	50	Model_Flavonols-1	142.089	142.09	0.654038	0.353087	0.109	38.4102
CHEMBL1823470 PubChem-5482942	o1c(c(OC(=O)CCCCCCCCCCC)c(=O)c2c1cc(O)cc2O)c3cc(O)c(O)cc3	92	active	FlavLib.ldb	200	Model_Flavonols-1	142.072	142.07	0.616729	0.137249	0.116	146.014
PubChem-118976743	o1c(c(OC(=O)[C@@H](N)CCCCN)c(=O)c2c1cc(O)cc2O)c3cc(O)c(O)cc3	403	active	FlavLib.ldb	144	Model_Flavonols-1	142.056	142.06	0.708772	0.182466	0.111	77.8922
CHEMBL2435182 PubChem-72375655	o2c(c(OC(=O)CCCCCC(=O)NCC(=O)Nc1ccc(cc1)CC(=O)O)c(=O)c3c2cc(O)cc3O)c4cc(O)c(O)cc4	128	active	FlavLib.ldb	200	Model_Flavonols-1	142.062	142.06	0.630551	0.063588	0.118	177.72
CHEMBL461661 PubChem-11410680	o3c(c(O[C@@H]1O[C@H]([C@H](O)[C@H]1O)COC(=O)c2cc(O)c(O)c(O)c2)c(=O)c4c3cc(O)cc4O)c5cc(O)c(O)cc5	90	active	FlavLib.ldb	130	Model_Flavonols-1	142.064	142.06	0.674615	0.1131	0.109	57.6569
CHEMBL551952 PubChem-42631907	o2c(c(OC(=O)[C@@H]1N(C(=O)C)CCC1)c(=O)c3c2cc(O)cc3O)c4cc(O)c(O)cc4	27	active	FlavLib.ldb	53	Model_Flavonols-1	142.056	142.06	0.634235	0.353087	0.109	38.4102
ZINC000004349725 4349725 PubChem-22524264	o3c(c(O[C@@H]1O[C@@H]([C@@H](O)[C@@H](O)[C@H]1O)COC(=O)\C=C\c2ccc(O)cc2)c(=O)c4c3cc(O)cc4O)c5cc(O)c(O)cc5	341	active	FlavLib.ldb	45	Model_Flavonols-1	142.05	142.05	0.62267	0.083965	0.111	85.7919
CHEMBL1985772 PubChem-5387755	o3c(c(O[C@]1(OC[C@@H]([C@H](O)[C@H]1O)CO[C@H]2O[C@@H]([C@H](O)[C@@H](O)[C@@H]2O)C)O)c(=O)c4c3cc(O)cc4O)c5cc(O)c(O)cc5	196	active	FlavLib.ldb	189	Model_Flavonols-1	142.053	142.05	0.636773	0.112563	0.108	44.8008
PubChem-139533866	o2c(c(O[C@]1(O[C@@H]([C@H](O)[C@H]1O)[C@H](O)CO)O)c(=O)c3c2cc(O)cc3O)c4cc(O)c(O)cc4	284	active	FlavLib.ldb	33	Model_Flavonols-1	142.04	142.04	0.622942	0.15414	0.104	-10.1303
CHEMBL539739 PubChem-42632381	o1c(c(OC(=O)[C@@H](NC(=O)OC(C)(C)C)CC(=O)N)c(=O)c2c1cc(O)cc2O)c3cc(O)c(O)cc3	357	active	FlavLib.ldb	169	Model_Flavonols-1	142.031	142.03	0.690147	0.205291	0.113	101.86
CHEMBL449519 PubChem-5489345	ClCCN(Cc5c(O)c3c(oc(c(O[C@@H]1O[C@@H]([C@@H](O)[C@H](O)[C@H]1O)CO[C@H]2O[C@H]([C@H](O)[C@@H](O)[C@@H]2O)C)c3=O)c4cc(O)c(O)cc4)cc5O)CCCl	118	active	FlavLib.ldb	200	Model_Flavonols-1	142.032	142.03	0.706073	0.082963	0.109	60.0739
ZINC000076945358 ZINC76945358 76945358 PubChem-96327579	o3c(c(O[C@@H]1O[C@H]([C@H](O)[C@@H](O)[C@H]1O)CO[C@H]2OC[C@H](O)[C@H](O)[C@H]2O)c(=O)c4c3cc(O)cc4O)c5cc(O)c(O)cc5	367	active	FlavLib.ldb	200	Model_Flavonols-1	142.01	142.01	0.64535	0.136835	0.109	55.7534
CHEMBL437553 PubChem-5317991	o3c(c(O[C@@H]1O[C@@H]([C@@H](O)[C@H](O)[C@H]1O)COC(=O)\C=C\c2ccc(O)cc2)c(=O)c4c3cc(O)cc4O)c5cc(O)c(O)cc5	39	active	FlavLib.ldb	54	Model_Flavonols-1	141.98	141.98	0.699548	0.083965	0.111	85.7919
CHEMBL2435183 PubChem-72375654	o2c(c(OC(=O)CCCCCC(=O)NCC(=O)Nc1ccc(cc1)CO)c(=O)c3c2cc(O)cc3O)c4cc(O)c(O)cc4	88	active	FlavLib.ldb	200	Model_Flavonols-1	141.966	141.97	0.671273	0.070448	0.118	177.17
CHEMBL4209059 PubChem-145964253	o3c(c(O[C@@H]2O[C@@H]([C@H](O)[C@H](O)[C@H]2O[C@@H]1OC[C@@](O)([C@H]1O)CO)CO)c(=O)c4c3cc(O)c(OC)c4O)c5cc(O)c(O)cc5	76	active	FlavLib.ldb	16	Model_Flavonols-1	141.972	141.97	0.681009	0.120258	0.107	31.2845
CHEMBL2435181 PubChem-72375750	o2c(c(OC(=O)CCCCCC(=O)NCC(=O)Nc1cc(c(O)cc1)CO)c(=O)c3c2cc(O)cc3O)c4cc(O)c(O)cc4	55	active	FlavLib.ldb	200	Model_Flavonols-1	141.958	141.96	0.664288	0.049244	0.117	165.971
CHEMBL2435180 PubChem-72375544	o1c(c(OC(=O)CCCCCCCCC(=O)OC)c(=O)c2c1cc(O)cc2O)c3cc(O)c(O)cc3	30	active	FlavLib.ldb	200	Model_Flavonols-1	141.958	141.96	0.616015	0.167554	0.115	130.685
ZINC000100204721 100204721 PubChem-98072907	o3c(c(O[C@@H]1O[C@@H]([C@@H](O)[C@@H](O)[C@@H]1O)CO[C@@H]2O[C@@H]([C@H](O)[C@@H](O)[C@@H]2O)C)c(=O)c4c3cc(O)cc4O)c5cc(O)c(O)cc5	509	active	FlavLib.ldb	200	Model_Flavonols-1	141.948	141.95	0.61461	0.139518	0.109	55.5382
PubChem-66601255	[P+](=O)(Oc1c(oc2c(c1=O)c(O)cc(O)c2)c3cc(O)c(O)cc3)O	469	active	FlavLib.ldb	9	Model_Flavonols-1	141.937	141.94	0.68746	0.346748	0.108	26.0194
ZINC000076945358 ZINC76945358 76945358 PubChem-96327579	o3c(c(O[C@@H]1O[C@H]([C@@H](O)[C@@H](O)[C@H]1O)CO[C@H]2OC[C@H](O)[C@H](O)[C@H]2O)c(=O)c4c3cc(O)cc4O)c5cc(O)c(O)cc5	368	active	FlavLib.ldb	200	Model_Flavonols-1	141.935	141.94	0.600829	0.136835	0.109	55.7534
ZINC000263583539 263583539 PubChem-125121050	o3c(c(O[C@@H]1O[C@H]([C@H](O)[C@@H](O)[C@@H]1O)CO[C@@H]2O[C@@H]([C@@H](O)[C@@H](O)[C@@H]2O)C)c(=O)c4c3cc(O)cc4O)c5cc(O)c(O)cc5	330	active	FlavLib.ldb	200	Model_Flavonols-1	141.94	141.94	0.603953	0.139518	0.109	55.5382
ZINC000257413608 257413608 PubChem-125038267	o3c(c(O[C@H]1O[C@H]([C@H](O)[C@@H](O)[C@@H]1O)CO[C@@H]2O[C@H]([C@H](O)[C@H](O)[C@@H]2O)CO)c(=O)c4c3cc(O)cc4O)c5cc(O)c(O)cc5	322	active	FlavLib.ldb	141	Model_Flavonols-1	141.94	141.94	0.698026	0.118791	0.109	57.2005
MCULE-1659969092 514287748 MolPort-042-675-202 PubChem-125416092 ZINC000514287748	o3c(c(O[C@@H]2O[C@@H]([C@@H](O)[C@H](O)[C@H]2O[C@@H]1OC[C@@H](O)[C@H](O)[C@H]1O)C(=O)O)c(=O)c4c3cc(O)cc4O)c5cc(O)c(O)cc5	170	active	FlavLib.ldb	29	Model_Flavonols-1	141.929	141.93	0.661341	0.135233	0.107	30.0835
PubChem-10323370	o2c(c(O[C@H]1O[C@H]([C@H](O)[C@@H](O)[C@@H]1O)C(=O)OC)c(=O)c3c2cc(O)cc3O)c4cc(O)c(O)cc4	411	active	FlavLib.ldb	46	Model_Flavonols-1	141.921	141.92	0.597893	0.183094	0.107	26.2451
MolPort-051-608-122	o3c(c(O[C@@H]1O[C@@H]([C@@H](O)[C@H](O)[C@H]1O)CO[C@H]2O[C@H]([C@H](O)[C@@H](O)[C@H]2O)C)c(=O)c4c3cc(O)cc4O)c5cc(O)c(O)cc5	184	active	FlavLib.ldb	85	Model_Flavonols-1	141.924	141.92	0.599332	0.139518	0.109	55.5382
ZINC000072206342 72206342 LN04603532 PubChem-12315122	o3c(c(O[C@H]1O[C@@H]([C@@H](O)[C@H](O)[C@H]1O)CO[C@H]2O[C@@H]([C@H](O)[C@@H](O)[C@H]2O)C)c(=O)c4c3cc(O)cc4O)c5cc(O)c(O)cc5	339	active	FlavLib.ldb	200	Model_Flavonols-1	141.882	141.88	0.636889	0.139518	0.109	55.5382
MCULE-3445953428 PubChem-162924383	o4c(c(O[C@H]3O[C@H]([C@H](OC(=O)\C=C\c1ccc(O)cc1)[C@@H](OC(=O)\C=C\c2ccc(O)cc2)[C@H]3O)C)c(=O)c5c4cc(O)cc5O)c6cc(O)c(O)cc6	158	active	FlavLib.ldb	7	Model_Flavonols-1	141.835	141.83	0.540158	0.062811	0.111	87.4884
PubChem-101585380	o2c(c1cc(O)c(O)cc1)c(c(=O)c3c2cc(O)cc3O)[C@@H]4O[C@H]([C@H](O)[C@H]4O)CO	316	active	FlavLib.ldb	8	Model_Flavonols-1	141.818	141.82	0.690188	0.294773	0.104	-21.409
PubChem-162956983	o2c(c(O[C@H]1O[C@H]([C@H](O)[C@@H](OC(=O)C)[C@@H]1O)C)c(=O)c3c2cc(O)cc3O)c4cc(O)c(O)cc4	279	active	FlavLib.ldb	26	Model_Flavonols-1	141.819	141.82	0.6529	0.224987	0.107	22.8853
PubChem-74982342	o2c(c(O[C@H]1O[C@H]([C@H](O)[C@@H](O)[C@@H]1O)CC)c(=O)c3c2cc(O)cc3O)c4cc(O)c(O)cc4	237	active	FlavLib.ldb	24	Model_Flavonols-1	141.816	141.82	0.651306	0.272416	0.108	31.9807
PubChem-129820007	o2c(c1cc(O)c(O)cc1)c(c(=O)c3c2cc(O)cc3O)[C@@H]4O[C@@H]([C@@H](O)[C@H](O)[C@H]4O)CO	265	active	FlavLib.ldb	13	Model_Flavonols-1	141.808	141.81	0.69341	0.246555	0.105	-4.64275
CHEMBL503795 PubChem-44584780	o4c(c(O[C@H]3O[C@H]([C@H](O)[C@@H](O)[C@H]3O[C@H]1O[C@H]([C@H](O)[C@@H](O)[C@@H]1O)COC(=O)\C=C\c2cc(OC)c(O)cc2)CO)c(=O)c5c4cc(O)cc5O)c6cc(O)c(O)cc6	72	active	FlavLib.ldb	24	Model_Flavonols-1	141.787	141.79	0.647008	0.050544	0.110	75.573
CHEMBL1773608 PubChem-11347622	o2c(c1cc(O)c(O)cc1)c(c(=O)c3c2cc(O)cc3O)CO	193	active	FlavLib.ldb	3	Model_Flavonols-1	141.784	141.78	0.655881	0.455209	0.110	43.1192
CHEMBL453688 PubChem-44584492	o3c(c(O[C@@H]1O[C@@H]([C@H](OC(=O)C)[C@H](OC(=O)C)[C@H]1OC(=O)C)CO[C@@H]2OC[C@H](OC(=O)C)[C@H](OC(=O)C)[C@H]2OC(=O)C)c(=O)c4c3cc(O)cc4O)c5cc(O)c(O)cc5	124	active	FlavLib.ldb	25	Model_Flavonols-1	141.759	141.76	0.564736	0.113534	0.105	6.02542
ZINC000407947252 407947252 PubChem-125528542	o3c(c(O[C@@H]1O[C@@H]([C@@H](O)[C@@H](O)[C@H]1O)CO[C@@H]2O[C@H]([C@H](O)[C@H](O)[C@@H]2O)C)c(=O)c4c3cc(O)cc4O)c5cc(O)c(O)cc5	346	active	FlavLib.ldb	200	Model_Flavonols-1	141.719	141.72	0.608267	0.139518	0.109	55.5382
MCULE-2419800687	o3c(c(O[C@H]2O[C@H]([C@H](O)[C@@H](O)[C@H]2O[C@H]1O[C@@H]([C@@H](O)[C@H](O)[C@H]1O)C)CO)c(=O)c4c3cc(O)cc4O)c5cc(O)c(O)cc5	178	active	FlavLib.ldb	39	Model_Flavonols-1	141.698	141.7	0.671208	0.139518	0.107	29.7399
PubChem-129847735	o2c(c1cc(O)c(O)cc1)c(c(=O)c3c2cc(O)cc3O)[C@]4(O[C@@H]([C@@H](O)[C@H](O)[C@H]4O)C)O	397	active	FlavLib.ldb	7	Model_Flavonols-1	141.649	141.65	0.781077	0.243873	0.103	-30.226
PubChem-162936099	o2c(c(O[C@H]1O[C@@H]([C@@H](O)[C@@H](O)[C@H]1O)CO)c(=O)c3c2c(O)c(O)cc3O)c4cc(O)c(O)cc4	258	active	FlavLib.ldb	32	Model_Flavonols-1	141.65	141.65	0.707167	0.164051	0.105	1.974
PubChem-162881087	o2c(c(O[C@H]1O[C@H]([C@H](O)C[C@@H]1O)CO)c(=O)c3c2cc(O)cc3O)c4cc(O)c(O)cc4	219	active	FlavLib.ldb	28	Model_Flavonols-1	141.589	141.59	0.651621	0.274944	0.110	57.5763
MCULE-4176138869 MolPort-046-594-305 PubChem-14185727	o3c(c(O[C@H]2O[C@@H]([C@@H](O)[C@H](O)[C@@H]2O[C@@H]1O[C@H]([C@H](O)[C@@H](O)[C@H]1O)CO)CO)c(=O)c4c3cc(O)cc4O)c5cc(O)c(O)cc5	179	active	FlavLib.ldb	43	Model_Flavonols-1	141.588	141.59	0.546432	0.118791	0.107	31.4022
ZINC000253503169 253503169 PubChem-124290676	o3c(c(O[C@H]1O[C@H]([C@H](O)[C@@H](O)[C@@H]1O)CO[C@@H]2O[C@@H]([C@@H](O)[C@@H](O)[C@H]2O)C)c(=O)c4c3cc(O)cc4O)c5cc(O)c(O)cc5	327	active	FlavLib.ldb	123	Model_Flavonols-1	141.549	141.55	0.615748	0.139518	0.109	55.5382
MCULE-7552107964 PubChem-13889202	o3c(c(O[C@H]2O[C@H]([C@H](O)[C@H](O)[C@H]2OC(=O)c1cc(O)c(O)c(O)c1)CO)c(=O)c4c3cc(O)cc4O)c5cc(O)c(O)cc5	174	active	FlavLib.ldb	94	Model_Flavonols-1	141.553	141.55	0.585802	0.103893	0.108	45.4961
MolPort-001-740-606 MCULE-9837388239 MCULE-9852356170 PubChem-23955872	o4c(c(O[C@@H]1O[C@@H]([C@@H](O)[C@H](O)[C@H]1O)CO[C@H]3O[C@H]([C@H](O)[C@@H](O[C@@H]2O[C@H]([C@H](O)[C@@H](O)[C@H]2O)C)[C@H]3O)C)c(=O)c5c4cc(O)cc5O)c6cc(O)c(O)cc6	508	active	FlavLib.ldb	200	Model_Flavonols-1	141.544	141.54	0.653983	0.103027	0.108	45.5656
MCULE-2036919592 85646298 MolPort-046-790-404 PubChem-10169367 ZINC000085646298	o4c(c(O[C@@H]3O[C@H]([C@H](O)[C@@H](O)[C@H]3O[C@@H]1O[C@@H]([C@@H](O)[C@H](O)[C@H]1O)COC(=O)\C=C\c2ccc(O)cc2)C)c(=O)c5c4cc(O)cc5O)c6cc(O)c(O)cc6	155	active	FlavLib.ldb	88	Model_Flavonols-1	141.523	141.52	0.628572	0.06232	0.110	74.6286
MolPort-047-916-138 MCULE-5587493346 PubChem-13915961	o3c(c(O[C@H]1O[C@@H]([C@@H](O)[C@H](O)[C@H]1O)CO[C@H]2O[C@@H]([C@@H](O)[C@H](O)[C@H]2O)CO)c(=O)c4c3cc(O)cc4O)c5cc(O)c(O)cc5	507	active	FlavLib.ldb	145	Model_Flavonols-1	141.504	141.5	0.559121	0.118791	0.109	57.2005
MCULE-8330807069 MolPort-047-145-174 PubChem-13784485	o3c(c(O[C@H]2O[C@H]([C@H](O)[C@@H](O)[C@@H]2O[C@@H]1OC[C@H](O)[C@H](O)[C@@H]1O)C)c(=O)c4c3cc(O)cc4O)c5cc(O)c(O)cc5	172	active	FlavLib.ldb	24	Model_Flavonols-1	141.504	141.5	0.545799	0.163375	0.107	27.8266
PubChem-163010475	o2c(c(OC[C@H]1O[C@H](O)[C@H](O)[C@@H](O)[C@@H]1O)c(=O)c3c2cc(O)cc3O)c4cc(O)c(O)cc4	447	active	FlavLib.ldb	87	Model_Flavonols-1	141.49	141.49	0.662099	0.228875	0.110	61.271
2061000702	o2c(c(O[C@H]1O[C@H]([C@H](O)[C@@H](O)[C@@H]1O)[C@@H](O)[C@@H](O)[C@@H](O)CO)c(=O)c3c2cc(O)cc3O)c4cc(O)c(O)cc4	349	active	FlavLib.ldb	117	Model_Flavonols-1	141.483	141.48	0.633019	0.135218	0.108	42.9839
CHEMBL451072 PubChem-10031891	o3c(c(O[C@H]1O[C@@H]([C@H](O)[C@@H](O)[C@@H]1O)COC(=O)\C=C\c2cc(O)c(O)cc2)c(=O)c4c3cc(O)cc4O)c5cc(O)c(O)cc5	136	active	FlavLib.ldb	129	Model_Flavonols-1	141.483	141.48	0.54507	0.079145	0.111	86.1784
CHEMBL459260 42804266 MCULE-4419717264 MolPort-039-052-294 PubChem-5480249 ZINC000042804266	o3c(c(O[C@H]2O[C@H]([C@H](O)[C@@H](O)[C@@H]2OC(=O)c1cc(O)c(O)c(O)c1)CO)c(=O)c4c3cc(O)cc4O)c5cc(O)c(O)cc5	48	active	FlavLib.ldb	61	Model_Flavonols-1	141.478	141.48	0.545768	0.103893	0.108	45.4961
MCULE-1408650920 MolPort-051-435-261 PubChem-14825575	o3c(c(O[C@H]2O[C@@H]([C@H](O)[C@H](O)[C@@H]2O[C@H]1OC[C@H](O)[C@@H](O)[C@@H]1O)CO)c(=O)c4c3cc(O)cc4O)c5cc(O)c(O)cc5	151	active	FlavLib.ldb	31	Model_Flavonols-1	141.466	141.47	0.542117	0.136835	0.108	42.8542
PubChem-163010475	o2c(c(OC[C@@H]1O[C@H](O)[C@H](O)[C@H](O)[C@H]1O)c(=O)c3c2cc(O)cc3O)c4cc(O)c(O)cc4	444	active	FlavLib.ldb	76	Model_Flavonols-1	141.407	141.41	0.627854	0.228875	0.110	61.271
CHEMBL4446290 PubChem-155518397	o3c(c(O[C@@H]1O[C@@H]([C@@H](O)[C@H](O)[C@H]1O)CO[C@@H]2O[C@H]([C@H](OC(=O)CCC\C=C\C\C=C/C\C=C/C\C=C/CCCCC)[C@@H](O)[C@H]2O)C)c(=O)c4c3cc(O)cc4O)c5cc(O)c(O)cc5	130	active	FlavLib.ldb	200	Model_Flavonols-1	141.369	141.37	0.514501	0.029419	0.116	154.662
MolPort-044-725-755	o3c(c(O[C@H]2O[C@H]([C@H](O)[C@@H](O)[C@H]2OC(=O)c1cc(O)c(O)c(O)c1)CO)c(=O)c4c3cc(O)cc4O)c5cc(O)c(O)cc5	500	active	FlavLib.ldb	62	Model_Flavonols-1	141.339	141.34	0.664695	0.103893	0.108	45.4961
CHEMBL1808154 PubChem-53363479	o1c(c(O)c(=O)c2c1c(c(O)cc2O)CC=C(C)C)c3c(c(O)c(O)cc3)C\C=C(\CCC=C(C)C)/C	359	active	FlavLib.ldb	200	Model_Flavonols-1	141.337	141.34	0.666653	0.168971	0.108	40.2769
PubChem-11972444	o2c(c(O[C@H]1O[C@H]([C@H](O)[C@@H](O)[C@@H]1O)C)c(=O)c3c2cc(O)cc3O)c4cc(O)c(O)cc4	255	active	FlavLib.ldb	8	Model_Flavonols-1	141.339	141.34	0.652517	0.275988	0.108	31.6943
ZINC000253503170 253503170 PubChem-124290677	o3c(c(O[C@H]1O[C@H]([C@H](O)[C@@H](O)[C@@H]1O)CO[C@@H]2O[C@H]([C@H](O)[C@@H](O)[C@@H]2O)C)c(=O)c4c3cc(O)cc4O)c5cc(O)c(O)cc5	342	active	FlavLib.ldb	105	Model_Flavonols-1	141.327	141.33	0.64986	0.139518	0.109	55.5382
CHEMBL2316182 PubChem-71523997	o2c(c(O[C@H]1O[C@@H]([C@@H](O)[C@@H](O)[C@@H]1O)COC(=O)CCCCCCC\C=C/CCCCCCCC)c(=O)c3c2cc(O)cc3O)c4cc(O)c(O)cc4	25	active	FlavLib.ldb	200	Model_Flavonols-1	141.32	141.32	0.649581	0.030561	0.117	167.47
MolPort-044-725-755	o3c(c(O[C@H]2O[C@H]([C@H](O)[C@H](O)[C@@H]2OC(=O)c1cc(O)c(O)c(O)c1)CO)c(=O)c4c3cc(O)cc4O)c5cc(O)c(O)cc5	501	active	FlavLib.ldb	75	Model_Flavonols-1	141.29	141.29	0.576052	0.103893	0.108	45.4961
MCULE-3406952514 PubChem-14730813	o2c(c(O[C@H]1O[C@H]([C@H](O)[C@@H](O)[C@@H]1O)COC(=O)CC(=O)O)c(=O)c3c2cc(O)cc3O)c4cc(O)c(O)cc4	169	active	FlavLib.ldb	102	Model_Flavonols-1	141.279	141.28	0.698335	0.104658	0.111	84.1323
ZINC000004349727 4349727 PubChem-92218174	o3c(c(O[C@H]1O[C@H]([C@@H](O)[C@@H](O)[C@H]1O)COC(=O)\C=C\c2ccc(O)cc2)c(=O)c4c3cc(O)cc4O)c5cc(O)c(O)cc5	343	active	FlavLib.ldb	79	Model_Flavonols-1	141.241	141.24	0.593305	0.083965	0.111	85.7919
CHEMBL2263318 PubChem-76315831	o3c(c(O[C@H]1O[C@H]([C@H](O)[C@@H](O)[C@@H]1O)COC(=O)\C=C\c2cc(O)c(O)cc2)c(=O)c4c3cc(O)cc4O)c5cc(O)c(O)cc5	42	active	FlavLib.ldb	153	Model_Flavonols-1	141.231	141.23	0.526232	0.079145	0.111	86.1784
MolPort-042-675-203 MCULE-5580446924 MCULE-7086791023 PubChem-21722027	o2c(c(O[C@H]1O[C@@H]([C@H](O)[C@H](O)[C@@H]1O)COC(=O)C[C@@](O)(CC(=O)O)C)c(=O)c3c2cc(O)cc3O)c4cc(O)c(O)cc4	181	active	FlavLib.ldb	200	Model_Flavonols-1	141.207	141.21	0.536976	0.110632	0.113	109.452
CHEMBL461661 PubChem-11410680	o3c(c(O[C@H]1O[C@H]([C@H](O)[C@H]1O)COC(=O)c2cc(O)c(O)c(O)c2)c(=O)c4c3cc(O)cc4O)c5cc(O)c(O)cc5	89	active	FlavLib.ldb	99	Model_Flavonols-1	141.208	141.21	0.545388	0.1131	0.109	57.6569
CHEMBL4581047 PubChem-155561614	o3c(c(O[C@H]2O[C@@H]([C@@H](O)[C@H](O)[C@H]2O[C@@H]1OC[C@@](O)([C@H]1O)CO)CO)c(=O)c4c3cc(O)c(OC)c4O)c5cc(O)c(O)cc5	78	active	FlavLib.ldb	16	Model_Flavonols-1	136.589	136.59	0.542186	0.120258	0.107	31.2845
ZINC000004349651 4349651 PubChem-129360085	o3c(c(O[C@@H]1O[C@@H]([C@@H](O)[C@H](O)[C@H]1O)CO[C@@H]2O[C@@H]([C@H](O)[C@@H](O)[C@H]2O)C)c(=O)c4c3cc(O)cc4O)c5cc(O)c(O)cc5	383	active	FlavLib.ldb	157	Model_Flavonols-1	135.078	135.08	0.645892	0.139518	0.109	55.5382
CHEMBL1797043 PubChem-53259892	Fc1ccc(cc1)CC(O[C@H]5[C@@H](Oc2c(oc3c(c2=O)c(O)cc(O)c3)c4cc(O)c(O)cc4)O[C@@H]([C@H](O)[C@@H]5O)COC(=O)Cc6ccc(F)cc6)=O	79	active	FlavLib.ldb	200	Model_Flavonols-1	135.068	135.07	0.54527	0.089474	0.112	98.2492
CHEMBL1797038 PubChem-53259725	Fc1ccc(cc1)CCC(=O)OC[C@H]5O[C@@H](Oc2c(oc3c(c2=O)c(O)cc(O)c3)c4cc(O)c(O)cc4)[C@H](O)[C@@H](O)[C@H]5O	129	active	FlavLib.ldb	200	Model_Flavonols-1	135.014	135.01	0.704697	0.111401	0.111	83.5915
CHEMBL1797042 PubChem-53259891	o4c(c(O[C@H]2O[C@@H]([C@H](O)[C@H](O)[C@H]2OC(=O)Cc1ccc(cc1)C)COC(=O)Cc3ccc(cc3)C)c(=O)c5c4cc(O)cc5O)c6cc(O)c(O)cc6	71	active	FlavLib.ldb	200	Model_Flavonols-1	134.985	134.99	0.544169	0.089262	0.112	98.2662
CHEMBL499432 49889038 MCULE-5570472394 MolPort-046-790-433 PubChem-9830456	o3c(c(O[C@@H]1O[C@@H]([C@@H](O)[C@H](O)[C@H]1O)COC(=O)c2cc(O)c(O)c(O)c2)c(=O)c4c3cc(O)cc4O)c5cc(O)c(O)cc5	69	active	FlavLib.ldb	125	Model_Flavonols-1	134.818	134.82	0.587948	0.103893	0.109	58.3953
CHEMBL1797044 PubChem-53259893	o4c(c(O[C@H]2O[C@@H]([C@H](O)[C@H](O)[C@H]2OC(=O)CCc1ccc(O)cc1)COC(=O)CCc3ccc(O)cc3)c(=O)c5c4cc(O)cc5O)c6cc(O)c(O)cc6	74	active	FlavLib.ldb	200	Model_Flavonols-1	134.702	134.7	0.531903	0.067023	0.112	100.05
CHEMBL4087943 PubChem-91666354	o3c(c(O[C@@H]1O[C@@H]([C@H](O)[C@H](O)[C@H]1O)COC(=O)c2ccc(O)cc2)c(=O)c4c3cc(O)cc4O)c5cc(O)c(O)cc5	14	active	FlavLib.ldb	116	Model_Flavonols-1	134.675	134.67	0.590827	0.116737	0.110	70.2644
CHEMBL3735346 77256922 LN01115570 MCULE-2083866706 MCULE-8743658262 MolPort-001-742-214 PubChem-10371536 ZINC000077256922	o3c(c(O[C@@H]1O[C@@H]([C@H](O)[C@H](O)[C@H]1O)CO[C@@H]2O[C@H]([C@H](O)[C@@H](O)[C@H]2O)C)c(=O)c4c3cc(O)cc4O)c5cc(O)c(O)cc5	32	active	FlavLib.ldb	136	Model_Flavonols-1	134.429	134.43	0.662117	0.139518	0.109	55.5382
MolPort-042-675-203 MCULE-5580446924 MCULE-7086791023 PubChem-21722027	o2c(c(O[C@@H]1O[C@@H]([C@H](O)[C@H](O)[C@H]1O)COC(=O)C[C@@](O)(CC(=O)O)C)c(=O)c3c2cc(O)cc3O)c4cc(O)c(O)cc4	502	active	FlavLib.ldb	200	Model_Flavonols-1	134.336	134.34	0.678454	0.110632	0.113	109.452
ZINC001570003475 1570003475	o3c(c(O[C@@H]1O[C@@H]([C@@H](O)[C@H](O)[C@H]1O)CO[C@@H]2O[C@@H]([C@@H](O)[C@@H](O)C2)CO)c(=O)c4c3cc(O)cc4O)c5cc(O)c(O)cc5	378	active	FlavLib.ldb	187	Model_Flavonols-1	134.309	134.31	0.620716	0.133748	0.110	68.9001
MCULE-7364169233 MCULE-7545828271 38143777 MolPort-001-740-447 PubChem-5491814	o3c(c(O[C@@H]1O[C@@H]([C@H](O)[C@H](O)[C@H]1O)COC(=O)c2cc(O)c(O)c(O)c2)c(=O)c4c3cc(O)cc4O)c5cc(O)c(O)cc5	173	active	FlavLib.ldb	113	Model_Flavonols-1	134.089	134.09	0.639795	0.103893	0.109	58.3953
CHEMBL515360 PubChem-5480298	o1c(c(O)c(=O)c2c1c(c(O)cc2O)CC=C(C)C)c3c(c(O)c(O)cc3CC=C(C)C)CC=C(C)C	358	active	FlavLib.ldb	102	Model_Flavonols-1	134.046	134.05	0.665616	0.182166	0.103	-25.2772
MCULE-5587493346 MolPort-047-916-138 PubChem-13915961	o3c(c(O[C@H]1O[C@@H]([C@@H](O)[C@@H](O)[C@@H]1O)CO[C@H]2O[C@@H]([C@@H](O)[C@H](O)[C@H]2O)CO)c(=O)c4c3cc(O)cc4O)c5cc(O)c(O)cc5	177	active	FlavLib.ldb	148	Model_Flavonols-1	133.936	133.94	0.59459	0.118791	0.109	57.2005
CHEMBL2037046 PubChem-57409859	o3c(c(O[C@@H]1O[C@@H]([C@@H](O)[C@H](O)[C@H]1O)CO[C@@H]2O[C@H]([C@H](O)[C@@H](O)[C@H]2OC(=O)C)C)c(=O)c4c3cc(O)c(OC)c4O)c5cc(O)c(O)cc5	112	active	FlavLib.ldb	115	Model_Flavonols-1	133.818	133.82	0.617137	0.100555	0.108	45.7638
CHEMBL1797049 PubChem-53259189	o2c(c(O[C@@H]1O[C@@H]([C@H](OC(=O)C)[C@H](OC(=O)C)[C@H]1OC(=O)C)COC(=O)C)c(=O)c3c2cc(O)cc3O)c4cc(O)c(O)cc4	46	active	FlavLib.ldb	35	Model_Flavonols-1	133.75	133.75	0.63255	0.15718	0.105	2.52505
CHEMBL4090955 PubChem-75528824	o2c(c(O[C@@H]1O[C@H]([C@H](O)[C@@H](O)[C@H]1O)C)c(=O)c4c2c(O[C@@H]3O[C@@H]([C@@H](O)[C@H](O)[C@H]3O)CO)c(OC)cc4O)c5cc(O)c(O)cc5	116	active	FlavLib.ldb	57	Model_Flavonols-1	132.222	132.22	0.869213	0.124646	0.105	5.13425
CHEMBL4472084 PubChem-155535481	o3c(c(O[C@@H]1O[C@@H]([C@@H](O)[C@H](O)[C@H]1O)CO[C@@H]2O[C@H]([C@H](OC(=O)CCCCCCCCCCCCCCCCC)[C@@H](O)[C@H]2O)C)c(=O)c4c3cc(O)cc4O)c5cc(O)c(O)cc5	70	active	FlavLib.ldb	200	Model_Flavonols-1	131.989	131.99	0.532075	0.033944	0.115	141.4
CHEMBL474868 PubChem-10370955	o1c(c(O)c(=O)c3c1cc(O[C@@H]2O[C@@H]([C@@H](O)[C@H](O)[C@H]2O)COC(=O)CC(C)C)c(OC)c3O)c4cc(O)c(O)cc4	194	active	FlavLib.ldb	126	Model_Flavonols-1	125.239	125.24	0.896697	0.146598	0.110	67.8696

## Sheet: pIC50, X4A, rmsd, Pharmacophore
	Correlation: pIC50, X4A, rmsd, Pharmacophore-Fit Score, Score, qed, # Confs.											v5.80.2
	Hit-Library A1:M360
	Filter: No filter
	Last updated 18 September 2024 at 21:33 by Alireza Mohebbi
	Descriptives
		N	359
		Variable	Mean	SD	Minimum	Median	Maximum
		pIC50	44.0918	33.7742	-40.4748	35.4727	177.72
		X4A	0.10846	0.00239014	0.102	0.108	0.118
		rmsd	0.616044	0.0559988	0.496157	0.617	0.896697
		Pharmacophore-Fit Score	141.806	1.97711	125.24	142.34	142.65
		Score	141.806	1.97734	125.239	142.34	142.647
		qed	0.195327	0.0762252	0.029419	0.209345	0.455209
		# Confs.	74.3203	64.623	3	40	200
		Covariance
			pIC50	X4A	rmsd	Pharmacophore-Fit Score	Score	qed	# Confs.
		pIC50	1140.69	0.0796121	-0.214097	-10.4858	-10.4826	-1.41853	1482.93
		X4A	0.0796121	5.71275e-06	-1.46133e-05	-0.000550475	-0.000550218	-7.38456e-05	0.095763
		rmsd	-0.214097	-1.46133e-05	0.00313587	-0.0208787	-0.0208842	0.000319185	0.00209386
		Pharmacophore-Fit Score	-10.4858	-0.000550475	-0.0208787	3.90896	3.90941	0.0422086	-32.8709
		Score	-10.4826	-0.000550218	-0.0208842	3.90941	3.90986	0.0422101	-32.8733
		qed	-1.41853	-7.38456e-05	0.000319185	0.0422086	0.0422101	0.00581028	-3.0882
		# Confs.	1482.93	0.095763	0.00209386	-32.8709	-32.8733	-3.0882	4176.13
		Correlation
			pIC50	X4A	rmsd	Pharmacophore-Fit Score	Score	qed	# Confs.
		pIC50	-	0.986215	-0.1132	-0.157031	-0.156965	-0.551004	0.679438	Pearson's r
			-	0.961173	-0.0475946	-0.320363	-0.320036	-0.492972	0.614012	Spearman's rs
			-	0.886795	-0.030074	-0.225159	-0.223635	-0.381704	0.440924	Kendall's tau
		X4A	0.986215	-	-0.109181	-0.116489	-0.116421	-0.405325	0.619994
			0.961173	-	-0.0481563	-0.264721	-0.263876	-0.304471	0.530676
			0.886795	-	-0.0324768	-0.197115	-0.195107	-0.206814	0.394419
		rmsd	-0.1132	-0.109181	-	-0.18858	-0.188607	0.0747765	0.000578606
			-0.0475946	-0.0481563	-	-0.385811	-0.386061	0.0709917	0.0135095
			-0.030074	-0.0324768	-	-0.276587	-0.275446	0.0465004	0.0122561
		Pharmacophore-Fit Score	-0.157031	-0.116489	-0.18858	-	0.999999	0.280073	-0.257273
			-0.320363	-0.264721	-0.385811	-	0.999815	0.348624	-0.296157
			-0.225159	-0.197115	-0.276587	-	0.993231	0.23933	-0.206665
		Score	-0.156965	-0.116421	-0.188607	0.999999	-	0.280051	-0.257262
			-0.320036	-0.263876	-0.386061	0.999815	-	0.349792	-0.295995
			-0.223635	-0.195107	-0.275446	0.993231	-	0.238939	-0.205124
		qed	-0.551004	-0.405325	0.0747765	0.280073	0.280051	-	-0.62693
			-0.492972	-0.304471	0.0709917	0.348624	0.349792	-	-0.596651
			-0.381704	-0.206814	0.0465004	0.23933	0.238939	-	-0.438506
		# Confs.	0.679438	0.619994	0.000578606	-0.257273	-0.257262	-0.62693	-
			0.614012	0.530676	0.0135095	-0.296157	-0.295995	-0.596651	-
			0.440924	0.394419	0.0122561	-0.206665	-0.205124	-0.438506	-
